# Supplementary material for: Multi‐Omics Analysis Reveals Biomarkers That Contribute to Biological Age Rejuvenation in Response to Single‐Blinded Randomized Placebo‐Controlled Therapeutic Plasma Exchange
Source: Aging Cell. 2025 May 27;24(8):e70103. doi: 10.1111/acel.70103 (PMC12341816; doi:10.1111/acel.70103)
Supplement: Supplementary file 1 — Table S1. Baseline clinical, iAge, proteomic, metabolomic, Lipidomic, glycomic, and cytomic measurements. [file ACEL-24-e70103-s004.xlsx]

## Sheet: lyf.all.avg.baseline
	Bi-weekly TPE + IVIG	Bi-weekly TPE	Sham	Monthly TPE	Omic
Absolute Eosinophil	122.2 (53.75)	112.4 (16.83)	181 (89.45)	135.6 (67.92)	Clinical
Absolute Lymphocytes	1632 (594.18)	1459.71 (132.8)	1809 (504)	1621 (451.44)	Clinical
Absolute Monocyte	351.86 (74.64)	410.86 (192.57)	501.3 (197.79)	483.5 (150.69)	Clinical
Absolute Neutrophils	2663.57 (904.39)	2773.71 (959.99)	3036.3 (1249.55)	3263.2 (1019.35)	Clinical
Albumin	4.33 (0.46)	4.63 (0.29)	4.58 (0.32)	4.47 (0.23)	Clinical
Albumin/Globulin	1.76 (0.27)	2.14 (0.46)	2.07 (0.36)	1.9 (0.23)	Clinical
Alkaline Phosphatase	74 (13.93)	64.86 (9.55)	59.67 (12.85)	62 (18.55)	Clinical
ALT	24.17 (7.73)	20.5 (6.66)	21.33 (8.7)	28.2 (21.14)	Clinical
AST	23.83 (4.4)	24.2 (6.38)	23.44 (4.72)	24.8 (13.16)	Clinical
Basophils %	1.2 (0.45)	0.88 (0.34)	0.91 (0.19)	0.82 (0.65)	Clinical
Bilirubin	0.6 (0.22)	0.46 (0.19)	0.68 (0.36)	0.58 (0.32)	Clinical
BUN	13.5 (1.38)	16.57 (2.07)	16.89 (4.28)	18.4 (3.81)	Clinical
Chloride	103 (2.37)	101.29 (1.98)	101.33 (2.4)	103.2 (2.78)	Clinical
Creatinine	44.35 (36.77)	30.36 (31.17)	35.1 (40.71)	33.22 (36.09)	Clinical
EGFR	33.15 (39.33)	37.13 (42.57)	51.1 (43.85)	46.77 (44.42)	Clinical
Eosinophils %	1.65 (1.15)	2.1 (1.13)	4.55 (5.06)	2.45 (1.23)	Clinical
Globulin	2.56 (0.27)	2.22 (0.36)	2.27 (0.34)	2.43 (0.33)	Clinical
Glucose	96.4 (8.59)	93.57 (11.91)	91.44 (7.86)	97.6 (17.5)	Clinical
Hematocrit	42.84 (5.25)	40.01 (2.35)	42.49 (2.86)	41.38 (4.04)	Clinical
Hgb	14.01 (1.73)	13.29 (0.71)	14.59 (1.05)	14.09 (1.48)	Clinical
Lymphocytes %	29.43 (16.84)	31.99 (7.78)	31.11 (6.42)	29.49 (6.65)	Clinical
MCHC	32.76 (1.26)	33.25 (0.63)	34.34 (0.66)	34.05 (1.01)	Clinical
MCV	88.57 (3.38)	91.53 (4.29)	92.6 (3.44)	91.33 (4.41)	Clinical
Neutrophils %	47.47 (24.17)	56.8 (7.82)	55.75 (8.76)	58.32 (5.46)	Clinical
Platelets	232.71 (56.01)	242.57 (39.21)	221.4 (52.25)	251.3 (91.16)	Clinical
Potassium	4.28 (0.29)	4.29 (0.27)	4.41 (0.24)	4.33 (0.55)	Clinical
Protein	7.07 (0.42)	7.01 (0.41)	6.83 (0.49)	7 (0.45)	Clinical
RBC	4.85 (0.65)	4.37 (0.21)	4.59 (0.36)	4.55 (0.55)	Clinical
RDW	14.13 (2.82)	12.83 (0.53)	12.61 (0.37)	12.47 (0.56)	Clinical
Sodium	139.83 (2.14)	139 (2.89)	139.56 (1.88)	139.9 (2.85)	Clinical
WBC	4.8 (0.89)	4.77 (1.11)	5.53 (1.35)	5.54 (1.3)	Clinical
abT CD4	43.52 (13.81)	39.5 (9.71)	38.12 (5.7)	31.06 (12)	Cytomics
abT CD4 CM	17.67 (5.01)	19.44 (4.77)	19.97 (4.54)	14.9 (4.55)	Cytomics
abT CD4 CM CD27-	2.3 (0.89)	2.92 (1.1)	2.55 (1.33)	1.95 (0.5)	Cytomics
abT CD4 CM CD27+	15.37 (4.32)	16.52 (5.29)	17.42 (3.88)	12.96 (4.47)	Cytomics
abT CD4 EM	0.85 (0.85)	1.51 (1.92)	1.14 (1.31)	1.13 (1.32)	Cytomics
abT CD4 EMRA	0.93 (0.94)	1.08 (1.14)	0.6 (0.9)	0.57 (0.89)	Cytomics
abT CD4 NV	21.37 (11.16)	15.38 (9.21)	14.35 (5.33)	12.68 (9.5)	Cytomics
abT CD4 SCM	2.5 (1.93)	1.96 (1.14)	2.08 (0.97)	1.83 (0.96)	Cytomics
abT CD8	14.84 (10.85)	18.23 (4.19)	18.64 (6.74)	13.2 (4.85)	Cytomics
abT CD8 CM	3.98 (2.56)	4.86 (1.96)	4.6 (2.3)	3.24 (1.39)	Cytomics
abT CD8 CM CD27-	0.65 (0.4)	0.68 (0.42)	0.44 (0.28)	0.36 (0.24)	Cytomics
abT CD8 CM CD27+	3.33 (2.29)	4.18 (1.69)	4.17 (2.14)	2.88 (1.23)	Cytomics
abT CD8 EM	1.21 (1.06)	1.65 (0.59)	2.22 (3.19)	0.58 (0.34)	Cytomics
abT CD8 EMRA	4.73 (4.73)	6.19 (2.66)	6.98 (4.37)	5.3 (2.48)	Cytomics
abT CD8 NV	2.87 (2.3)	3.67 (2.18)	2.61 (1.34)	2.68 (2.14)	Cytomics
abT CD8 SCM	2 (1.58)	1.85 (0.61)	2.19 (1.39)	1.37 (0.65)	Cytomics
abT DN	0.88 (0.69)	1.19 (1.57)	0.58 (0.24)	0.42 (0.23)	Cytomics
abT DP	0.7 (0.5)	1.2 (0.67)	1.38 (1.66)	0.67 (0.45)	Cytomics
B ACT	0.33 (0.09)	0.21 (0.1)	0.25 (0.21)	0.35 (0.17)	Cytomics
B Cells	5.48 (2.11)	4.01 (2.11)	4.43 (2.19)	7.32 (3.13)	Cytomics
B CLSW	0.8 (0.36)	0.95 (0.43)	0.67 (0.32)	1.1 (0.63)	Cytomics
B FOLL	4.28 (2.06)	2.77 (1.56)	3.12 (1.94)	5.37 (2.68)	Cytomics
B MEM	0.27 (0.21)	0.33 (0.24)	0.31 (0.18)	0.59 (0.51)	Cytomics
B MZ	0.36 (0.28)	0.28 (0.27)	0.58 (0.51)	0.76 (0.42)	Cytomics
B NV	4.2 (1.97)	2.79 (1.71)	3.11 (1.92)	5.58 (2.52)	Cytomics
B PB	0.44 (0.26)	0.23 (0.19)	0.68 (0.5)	1.45 (1.28)	Cytomics
B PC	0.21 (0.33)	0.22 (0.36)	0.05 (0.07)	0.08 (0.11)	Cytomics
gdT Cells	1.27 (0.87)	3.79 (3.47)	2.06 (1.1)	2.08 (1.57)	Cytomics
MC	9.33 (6.81)	7.25 (4.44)	15.23 (6.1)	25.93 (6.7)	Cytomics
MC INT	0.92 (0.75)	0.84 (0.69)	1.81 (1)	2.3 (1.02)	Cytomics
MC NC	0.7 (0.67)	0.61 (0.52)	0.82 (0.39)	1.28 (1.01)	Cytomics
NK 56hi 16lo	0.4 (0.17)	0.35 (0.33)	0.42 (0.16)	0.47 (0.35)	Cytomics
NK 56lo 16Hi	4.17 (2.99)	5.75 (1.96)	10.25 (3.59)	8.85 (5.37)	Cytomics
NK 56lo 16lo	2.05 (1.73)	1.66 (1.1)	0.75 (0.26)	0.53 (0.29)	Cytomics
A2[3]G1	0.5 (0.24)	0.42 (0.09)	0.44 (0.16)	0.56 (0.36)	Glycomics
A2[3]G1S1	0.19 (0.08)	0.19 (0.06)	0.13 (0.07)	0.17 (0.09)	Glycomics
A2[6]G1	0.78 (0.53)	0.7 (0.15)	0.63 (0.36)	0.96 (0.86)	Glycomics
A2[6]G1S1	0.32 (0.07)	0.31 (0.07)	0.24 (0.09)	0.28 (0.05)	Glycomics
A2B	0.47 (0.11)	0.53 (0.07)	0.52 (0.14)	0.57 (0.17)	Glycomics
A2B[3]G1	0.39 (0.05)	0.48 (0.16)	0.45 (0.07)	0.44 (0.08)	Glycomics
A2B[6]G1	0.42 (0.12)	0.41 (0.08)	0.38 (0.12)	0.46 (0.25)	Glycomics
A2BG2	0.19 (0.06)	0.19 (0.04)	0.14 (0.03)	0.16 (0.06)	Glycomics
A2BG2S1	0.53 (0.13)	0.48 (0.11)	0.43 (0.09)	0.43 (0.09)	Glycomics
A2BG2S2	1.28 (0.6)	1.23 (0.59)	1.09 (0.34)	1.07 (0.38)	Glycomics
A2G2[3]S1	2.95 (0.72)	2.72 (0.77)	2.43 (0.71)	2.72 (0.92)	Glycomics
A2G2[6]S1	0.43 (0.09)	0.41 (0.09)	0.42 (0.05)	0.38 (0.05)	Glycomics
A2G2S2	3.27 (1.49)	3.01 (1.55)	3.15 (1.22)	3.28 (1.12)	Glycomics
FA2	18.2 (4.14)	19.31 (3.15)	18.8 (4.44)	18.12 (4.27)	Glycomics
FA2[3]G1	9.74 (1.16)	9.44 (1.16)	10.21 (1.22)	9.54 (1.28)	Glycomics
FA2[3]G1S1	2.3 (0.31)	2.05 (0.35)	2.28 (0.39)	2.12 (0.63)	Glycomics
FA2[6]G1	15.73 (1.51)	16.52 (2.03)	17.62 (3.51)	16.17 (2.37)	Glycomics
FA2[6]G1S1	0.34 (0.05)	0.32 (0.05)	0.31 (0.05)	0.27 (0.05)	Glycomics
FA2B	3.63 (0.72)	3.54 (0.52)	3.46 (0.89)	3.82 (1.49)	Glycomics
FA2B[3]G1	0.8 (0.11)	0.88 (0.3)	0.72 (0.05)	0.78 (0.13)	Glycomics
FA2B[6]G1, A2G2	5.5 (0.56)	5.49 (0.72)	5.6 (1.04)	5.94 (1.3)	Glycomics
FA2BG2	1.43 (0.3)	1.15 (0.17)	1.49 (0.47)	1.36 (0.18)	Glycomics
FA2BG2S1	3.27 (0.58)	4.17 (2.25)	2.87 (0.67)	2.97 (0.54)	Glycomics
FA2BG2S2	2.43 (0.43)	2.48 (0.67)	2.27 (0.5)	2.09 (0.32)	Glycomics
FA2G2	13.64 (2.48)	11.16 (1)	12.49 (2.95)	14.14 (1.74)	Glycomics
FA2G2S1, M5, A2	9.12 (1.12)	8.8 (1.63)	9.1 (1.82)	9.41 (3.07)	Glycomics
FA2G2S2	2.32 (0.45)	2.2 (0.29)	2.23 (0.78)	2.12 (0.61)	Glycomics
CE(18:2)	3250.9 (1108.1)	43583.57 (69099.9)	55586.29 (91284.29)	14033 (33734.41)	Lipidomics
CE(20:5)	220.1 (213.93)	223.44 (212.51)	166.43 (270.28)	95.53 (116.69)	Lipidomics
CE(22:6)	117.59 (67.02)	138.37 (68.74)	96.67 (103.25)	48.09 (20.76)	Lipidomics
Cer(42:1)	2.7 (0.92)	2.81 (0.91)	3.08 (2)	3.41 (1.5)	Lipidomics
DG-O(34:1)	3.68 (1.96)	3.38 (1.31)	1.78 (0.4)	1.7 (0.27)	Lipidomics
DG(34:1)	4.19 (2.32)	6 (2.22)	3.33 (1.04)	2.87 (2.93)	Lipidomics
DG(36:2)	4.93 (2.79)	6.83 (2.38)	2.87 (2.09)	1.97 (1.02)	Lipidomics
DG(36:3)	4.8 (2.1)	7.19 (3.86)	4.82 (4.12)	2.91 (1.19)	Lipidomics
H1	5398.9 (3126.87)	5059.71 (2616.45)	4609.43 (655.11)	4914.89 (2165.75)	Lipidomics
LPC-O(18:1)	1.32 (0.74)	1.45 (1.04)	2.33 (1.31)	2.58 (1.74)	Lipidomics
LPC(15:0)	0.65 (0.57)	0.65 (0.3)	0.71 (0.53)	0.67 (0.34)	Lipidomics
LPC(16:0)	84.87 (49.62)	96.61 (47.28)	104.73 (46.31)	73.3 (29.13)	Lipidomics
LPC(16:1)	1.83 (1.08)	1.93 (1.33)	2.57 (1.44)	1.73 (0.48)	Lipidomics
LPC(18:0)	13.67 (2.65)	14.37 (3.47)	14.29 (1.96)	12.8 (4.46)	Lipidomics
LPC(18:1)	7.36 (1.59)	6.1 (1.01)	8.96 (1.8)	7.3 (2.68)	Lipidomics
PC-O(32:1)	1.5 (1.04)	1.25 (0.63)	0.77 (0.43)	0.97 (0.52)	Lipidomics
PC-O(34:1)	5.13 (0.99)	5.01 (2.17)	5.05 (1.33)	5.48 (2.09)	Lipidomics
PC-O(34:2)	7.93 (3.67)	6.44 (2.21)	5.69 (2.34)	8.12 (3.65)	Lipidomics
PC-O(34:3)	7.59 (3.58)	6.74 (2.36)	5.35 (1.27)	5.94 (2.4)	Lipidomics
PC-O(36:3)	6.87 (2.95)	6.08 (2.84)	5.74 (2.25)	5.83 (2.28)	Lipidomics
PC-O(36:4)	14.84 (7.4)	12.93 (4.43)	13.34 (4.79)	17.31 (7.34)	Lipidomics
PC-O(36:5)	11.25 (4.85)	10.07 (3.49)	9.57 (2.5)	11.42 (4.69)	Lipidomics
PC-O(36:6)	0.6 (0.34)	0.55 (0.31)	0.3 (0.12)	0.33 (0.13)	Lipidomics
PC-O(38:4)	8.03 (3.47)	6.76 (1.39)	4.28 (1.17)	8.97 (4.02)	Lipidomics
PC-O(38:5)	16.46 (4.7)	14.2 (4.28)	15.04 (3.11)	15.47 (6.02)	Lipidomics
PC-O(38:6)	6.31 (2.28)	6.24 (2.3)	5.71 (1.65)	6.82 (2.73)	Lipidomics
PC-O(40:6)	3.03 (0.99)	2.3 (0.77)	2.65 (1.14)	3.65 (2)	Lipidomics
PC-O(40:7)	1.62 (0.8)	1.33 (0.64)	0.67 (0.2)	0.94 (0.3)	Lipidomics
PC-O(40:8)	0.21 (0.11)	0.16 (0.08)	0.24 (0.14)	0.31 (0.15)	Lipidomics
PC-O(42:6)	1.18 (0.57)	0.86 (0.14)	1.85 (0.79)	2.82 (1.03)	Lipidomics
PC(30:0)	2.33 (1.05)	1.41 (0.34)	1.26 (0.67)	1.86 (0.91)	Lipidomics
PC(31:0)	0.78 (0.78)	0.61 (0.88)	1.36 (0.6)	2.9 (2.16)	Lipidomics
PC(32:0)	8.52 (2.25)	6.62 (1.66)	6.3 (1.71)	7.17 (2.83)	Lipidomics
PC(32:1)	6.14 (2.52)	3.36 (1.3)	3.13 (1.33)	3.92 (1.14)	Lipidomics
PC(32:3)	0.16 (0.07)	0.15 (0.05)	0.17 (0.04)	0.29 (0.15)	Lipidomics
PC(32:6)	0.12 (0.02)	0.08 (0.03)	0.13 (0.07)	0.16 (0.07)	Lipidomics
PC(33:1)	3.16 (1.63)	2.32 (0.72)	1.92 (1.29)	2.34 (1.13)	Lipidomics
PC(33:2)	2.12 (0.84)	2.08 (0.67)	2.5 (1.35)	2.8 (1.06)	Lipidomics
PC(34:1)	246.5 (58.3)	190 (59.61)	182.31 (78.95)	223.56 (79.64)	Lipidomics
PC(34:2)	453 (84.37)	448.57 (106.01)	397.14 (101.04)	438 (124.56)	Lipidomics
PC(34:3)	13.75 (2.28)	11.29 (2.15)	10.59 (2.74)	13.06 (3.74)	Lipidomics
PC(35:1)	4.2 (3.61)	3.15 (1.85)	1.01 (0.65)	1.48 (0.87)	Lipidomics
PC(35:2)	8.05 (3.57)	9.28 (1.82)	5.59 (2.21)	7.2 (2.72)	Lipidomics
PC(35:3)	0.97 (0.61)	1.05 (0.82)	1.78 (1.31)	2.96 (1.2)	Lipidomics
PC(35:5)	0.54 (0.22)	0.5 (0.2)	0.36 (0.21)	0.46 (0.15)	Lipidomics
PC(36:2)	222.9 (37.13)	245.14 (55.94)	203.43 (60.4)	230.67 (68.95)	Lipidomics
PC(36:3)	123.7 (28.23)	114.5 (30.05)	99.03 (33.36)	102.36 (30.61)	Lipidomics
PC(36:4)	151.4 (30.8)	115.84 (22.83)	108.39 (35.53)	141 (65.14)	Lipidomics
PC(37:4)	2.81 (1.35)	2.42 (1.05)	1.95 (0.76)	2.65 (0.88)	Lipidomics
PC(37:5)	6.4 (6.47)	3.98 (4.19)	2.18 (0.58)	2.35 (0.49)	Lipidomics
PC(38:4)	88.35 (25.57)	76.61 (27.89)	67.54 (27.63)	90.37 (41.16)	Lipidomics
PC(38:6)	50.45 (10.81)	54.87 (14.11)	45.44 (15.53)	58.81 (19.67)	Lipidomics
PC(40:6)	23.19 (8.26)	25.07 (6.65)	18.3 (6.98)	26.72 (7.63)	Lipidomics
PC(40:7)	2.32 (1.36)	1.98 (0.85)	1.22 (0.66)	1.96 (0.96)	Lipidomics
SM(32:1)	9.26 (5.24)	9.66 (1.97)	7.52 (4.36)	7.73 (4.13)	Lipidomics
SM(32:2)	1.04 (0.76)	0.74 (0.32)	2.18 (1.2)	2.44 (1.23)	Lipidomics
SM(33:1)	15.79 (10.58)	20.16 (11.68)	13.23 (9.95)	11.01 (4.78)	Lipidomics
SM(34:1)	108.75 (31.78)	123.36 (50.45)	121.26 (25.01)	118.2 (35.24)	Lipidomics
SM(34:2)	11.23 (3.27)	11.73 (5.5)	12.26 (2.87)	11.25 (2.57)	Lipidomics
SM(35:1)	2.96 (1.2)	2.71 (0.35)	1.81 (0.55)	2.37 (0.71)	Lipidomics
SM(36:2)	5.95 (2.17)	5.33 (1)	3.32 (1.13)	4.49 (1.44)	Lipidomics
SM(37:1)	1.59 (0.73)	1.64 (0.72)	1.1 (0.75)	1.28 (0.38)	Lipidomics
SM(38:1)	20.68 (6.54)	24.01 (5.18)	23.2 (12.5)	24.23 (6.08)	Lipidomics
SM(38:2)	7.39 (1.7)	6.25 (1.94)	4.96 (1.72)	5.98 (1.24)	Lipidomics
SM(39:1)	6.65 (3.18)	7.52 (1.3)	6.96 (2.25)	7.99 (1)	Lipidomics
SM(39:2)	1.73 (1.13)	1.31 (0.84)	0.76 (0.42)	0.93 (0.48)	Lipidomics
SM(40:2)	27.78 (10.68)	28.01 (7.77)	23.48 (3.91)	20 (4.21)	Lipidomics
SM(41:1)	15.91 (6.04)	15.79 (3.53)	11.45 (2.95)	12.18 (2.66)	Lipidomics
SM(41:2)	12.63 (5.36)	12.49 (3.39)	8.39 (2.01)	8.77 (1.63)	Lipidomics
SM(42:1)	29.73 (7.7)	24.08 (5.56)	25.47 (12.56)	25.26 (8.6)	Lipidomics
SM(42:2)	64.26 (13.4)	57.93 (17.01)	58.53 (14.48)	59.38 (12.76)	Lipidomics
SM(43:2)	3.93 (2.01)	3.8 (1.22)	3.52 (0.93)	4.14 (0.86)	Lipidomics
TG(50:3)	31.56 (15.98)	41.01 (20.42)	17.43 (9.33)	16.48 (14.1)	Lipidomics
TG(52:2)	152.48 (58.42)	179.64 (92.7)	49.93 (23.84)	86.78 (69.74)	Lipidomics
TG(56:8)	10.61 (9.42)	7.58 (4.92)	3.3 (2.56)	2.27 (1.13)	Lipidomics
AC(0:0)	38.67 (9.1)	39.43 (10.06)	33.17 (9.85)	33.51 (5.93)	Metabolomics
AC(10:0)	0.15 (0.11)	0.12 (0.04)	0.11 (0.06)	0.17 (0.11)	Metabolomics
AC(10:1)	0.08 (0.07)	0.08 (0.03)	0.08 (0.03)	0.12 (0.06)	Metabolomics
AC(10:2)	0.02 (0.02)	0.03 (0.01)	0.03 (0.03)	0.02 (0.01)	Metabolomics
AC(10:3)	0.04 (0.03)	0.06 (0.04)	0.05 (0.03)	0.06 (0.03)	Metabolomics
AC(11:0)	0.02 (0.01)	0.03 (0.01)	0.02 (0.01)	0.02 (0.01)	Metabolomics
AC(12:1)	0.06 (0.02)	0.08 (0.03)	0.08 (0.04)	0.08 (0.04)	Metabolomics
AC(13:0)	0.05 (0.03)	0.08 (0.04)	0.04 (0.02)	0.05 (0.02)	Metabolomics
AC(14:0)	0.02 (0.01)	0.03 (0.01)	0.03 (0.01)	0.04 (0.02)	Metabolomics
AC(14:1-DC)	0.1 (0.02)	0.18 (0.15)	0.2 (0.24)	0.11 (0.13)	Metabolomics
AC(14:1)	0.08 (0.03)	0.1 (0.03)	0.07 (0.04)	0.07 (0.03)	Metabolomics
AC(16:0)	0.07 (0.03)	0.07 (0.02)	0.07 (0.02)	0.08 (0.02)	Metabolomics
AC(18:0)	0.03 (0.02)	0.03 (0.01)	0.05 (0.02)	0.07 (0.05)	Metabolomics
AC(18:1-OH)	0.01 (0)	0.01 (0)	0.01 (0)	0.01 (0)	Metabolomics
AC(18:2)	0.06 (0.04)	0.04 (0.01)	0.08 (0.03)	0.07 (0.03)	Metabolomics
AC(2:0)	6.48 (2.56)	7 (1.14)	5.2 (1.98)	6.67 (2.34)	Metabolomics
AC(3:0)	0.48 (0.14)	0.41 (0.13)	0.35 (0.13)	0.49 (0.16)	Metabolomics
AC(4:0-OH)	0.02 (0.02)	0.04 (0.02)	0.01 (0.01)	0.02 (0.01)	Metabolomics
AC(4:0)	0.16 (0.05)	0.17 (0.05)	0.16 (0.04)	0.2 (0.06)	Metabolomics
AC(5:0-DC)	0.07 (0.03)	0.07 (0.01)	0.03 (0.02)	0.02 (0.02)	Metabolomics
AC(5:0-OH)	0.02 (0.01)	0.02 (0.01)	0.01 (0)	0.02 (0.01)	Metabolomics
AC(5:0)	0.1 (0.03)	0.11 (0.04)	0.11 (0.04)	0.11 (0.05)	Metabolomics
AC(5:1)	0.01 (0)	0.02 (0)	0.01 (0)	0.01 (0)	Metabolomics
AC(6:0)	0.03 (0.01)	0.04 (0.01)	0.03 (0.01)	0.04 (0.02)	Metabolomics
AC(6:1)	0.01 (0.01)	0.02 (0.01)	0.01 (0)	0.01 (0)	Metabolomics
AC(7:0)	0.02 (0.01)	0.04 (0.05)	0.01 (0.01)	0.02 (0.01)	Metabolomics
AC(8:0)	0.11 (0.06)	0.09 (0.02)	0.08 (0.04)	0.11 (0.05)	Metabolomics
AC(8:1-OH)	0.07 (0.04)	0.12 (0.07)	0.07 (0.06)	0.05 (0.04)	Metabolomics
AC(8:1)	0.09 (0.06)	0.18 (0.13)	0.14 (0.09)	0.18 (0.12)	Metabolomics
ADMA	0.49 (0.05)	0.61 (0.25)	0.51 (0.07)	0.46 (0.07)	Metabolomics
Ala	354.1 (125.78)	316.43 (89.02)	428.71 (117.08)	373.11 (88.23)	Metabolomics
alpha-AAA	2.88 (3.38)	2.21 (0.46)	9 (0.07)	9.21 (0.31)	Metabolomics
Arg	115.73 (25.4)	105.16 (26.22)	127.61 (44.38)	110.06 (27.22)	Metabolomics
Asn	57.41 (17.2)	55.5 (13.91)	64.19 (9.22)	55.17 (16.7)	Metabolomics
Asp	2.53 (1.22)	2.5 (0.89)	3.2 (0.64)	4.11 (2.53)	Metabolomics
Cit	33.48 (7.05)	34.24 (5.97)	35.67 (9.43)	27.69 (6.54)	Metabolomics
Gln	701.6 (84.62)	679.29 (98.83)	711.14 (73.95)	668.11 (92.45)	Metabolomics
Glu	46.7 (23.31)	41.27 (10.86)	40.34 (12.28)	51.69 (31.04)	Metabolomics
Gly	377 (209.91)	364.71 (194.8)	285.14 (57.19)	236.33 (73.46)	Metabolomics
His	80.25 (13.9)	82.94 (13.38)	88.2 (5.33)	83.94 (17.92)	Metabolomics
Ile	74.03 (33.01)	104.27 (60.17)	122.2 (65.59)	149.34 (74.82)	Metabolomics
Kynurenine	1.99 (0.82)	1.3 (0.63)	1.3 (0.12)	1.45 (0.27)	Metabolomics
Lys	199.4 (50.21)	193.14 (56.7)	189.86 (74.89)	202.22 (50.18)	Metabolomics
Nitro-Tyr	0.66 (0.49)	0.68 (0.49)	0.91 (0.17)	0.98 (0.2)	Metabolomics
Orn	82.28 (31.46)	83.11 (13.37)	77.63 (18.57)	77.49 (17.09)	Metabolomics
PEA	0.21 (0.07)	0.25 (0.13)	0.08 (0.08)	0.11 (0.07)	Metabolomics
Phe	64.05 (14.47)	65 (18.18)	60.09 (28.41)	74.21 (15.07)	Metabolomics
Pro	268.2 (86.42)	268.43 (89.33)	241.29 (42.89)	244.33 (88.64)	Metabolomics
Putrescine	9.46 (29.53)	0.15 (0.06)	0.14 (0.12)	0.11 (0.06)	Metabolomics
Sarcosine	26.62 (16.92)	32.41 (30.43)	73.54 (28.2)	69.22 (29.45)	Metabolomics
SDMA	0.48 (0.08)	0.49 (0.04)	0.43 (0.07)	0.52 (0.17)	Metabolomics
Ser	121.99 (23.98)	139.57 (47.12)	120.59 (24.27)	114.48 (24.04)	Metabolomics
t4-OH-Pro	11.65 (5.56)	44.88 (65.05)	12.98 (5.02)	10.73 (2.95)	Metabolomics
Taurine	78.98 (70.25)	51.7 (11.82)	59.7 (27.26)	45.11 (7.83)	Metabolomics
Thr	132.38 (35.28)	124 (14.4)	142.83 (27.72)	131.91 (32.06)	Metabolomics
Trp	55.61 (16.27)	54.81 (24.01)	61.07 (12.39)	63.1 (14.6)	Metabolomics
Tyr	72.54 (32.62)	70.56 (19.78)	72.91 (20.54)	91.89 (34.93)	Metabolomics
Val	275.3 (81.99)	285.57 (91.12)	294.71 (52.63)	358 (92.73)	Metabolomics
xLeu	200.7 (83.47)	227.57 (96.93)	221.71 (68.34)	275.89 (100.98)	Metabolomics
A1BG	6.05 (0.65)	6.66 (0.34)	5.78 (0.45)	6.77 (0.46)	Proteomics
A2ML1	3.04 (0.51)	2.91 (0.4)	2.89 (0.26)	2.77 (0.19)	Proteomics
ABI3BP	5.22 (0.34)	5.07 (0.27)	4.76 (0.22)	4.68 (0.27)	Proteomics
ACTB	5.41 (0.78)	4.68 (0.89)	4.89 (1.1)	4.55 (0.4)	Proteomics
ACTN2	1.75 (0.22)	1.73 (0.2)	2.03 (0.24)	2.02 (0.36)	Proteomics
ACTN4	2.37 (0.56)	2.06 (0.48)	1.86 (0.29)	2.04 (0.45)	Proteomics
ADAMDEC1	5.34 (0.41)	5.18 (0.32)	5.09 (0.33)	4.94 (0.16)	Proteomics
ADGRF5	4.34 (0.57)	4.2 (0.46)	4.22 (0.42)	4.01 (0.28)	Proteomics
ADGRG6	5.49 (0.28)	5.39 (0.21)	5.08 (0.56)	5.11 (0.22)	Proteomics
ADGRL4	3.64 (0.91)	3.55 (0.63)	3.2 (0.29)	3.07 (0.32)	Proteomics
AFM	8.07 (0.77)	8.36 (0.61)	8.75 (0.65)	8.31 (0.32)	Proteomics
AGT	5.44 (0.77)	5.94 (0.49)	6.28 (0.28)	6.12 (0.2)	Proteomics
AHSG	9.59 (0.36)	9.77 (0.45)	9.24 (0.26)	9.5 (0.23)	Proteomics
AKAP13	4.48 (1.48)	3.9 (0.93)	3.32 (0.41)	3.85 (0.8)	Proteomics
ALB	11.23 (0.77)	12.29 (0.66)	11.67 (0.79)	12.73 (0.83)	Proteomics
ALCAM	5.64 (0.52)	5.5 (0.54)	5.06 (0.26)	5.11 (0.19)	Proteomics
ALDOA	3.81 (0.55)	3.49 (0.81)	3.1 (0.8)	2.75 (0.19)	Proteomics
ALDOB	1.4 (0.12)	1.7 (0.33)	2.11 (0.54)	2.02 (0.44)	Proteomics
AMBP	11.15 (0.29)	11.2 (0.19)	11.27 (0.18)	11.32 (0.17)	Proteomics
AMY1B	4.48 (0.78)	4.29 (0.41)	4.44 (0.29)	4.44 (0.58)	Proteomics
ANG	2.63 (0.63)	2.01 (0.47)	2.09 (0.7)	2.16 (0.52)	Proteomics
ANK2	5.38 (0.49)	5.16 (0.41)	4.95 (0.48)	4.76 (0.33)	Proteomics
ANXA1	3.41 (1.29)	2.61 (0.3)	2.82 (0.19)	2.71 (0.13)	Proteomics
ANXA2	4.5 (0.61)	4.14 (0.62)	4.49 (0.82)	3.87 (0.35)	Proteomics
APCS	4.62 (0.47)	5.48 (0.48)	5.03 (0.3)	5.35 (0.51)	Proteomics
APOA1	11.33 (0.47)	11.3 (0.39)	10.59 (0.47)	10.29 (0.42)	Proteomics
APOA2	10.34 (0.39)	10.11 (0.31)	9.6 (0.45)	9.84 (0.49)	Proteomics
APOA4	6.02 (0.97)	6.71 (1.2)	5.9 (0.73)	6.72 (0.87)	Proteomics
APOB	3.05 (0.34)	3.38 (0.62)	2.94 (0.16)	3.65 (0.56)	Proteomics
APOC1	9.16 (0.49)	8.65 (0.46)	7.84 (1.01)	7.66 (0.7)	Proteomics
APOC2	3.46 (0.49)	3.39 (0.42)	3.51 (0.5)	3.94 (0.7)	Proteomics
APOC3	8.31 (0.33)	8.6 (0.67)	8.43 (0.6)	8.78 (0.61)	Proteomics
APOC4	4.38 (0.55)	4.21 (0.68)	3.5 (0.57)	4.27 (0.56)	Proteomics
APOD	10.82 (0.38)	10.65 (0.2)	10.44 (0.58)	10.07 (0.5)	Proteomics
APOE	7.02 (0.85)	6.79 (0.9)	6.16 (0.7)	6.36 (0.37)	Proteomics
APOH	12.33 (0.41)	12.14 (0.29)	12.26 (0.28)	12.04 (0.32)	Proteomics
APOL1	2.95 (0.44)	3.75 (1.04)	2.96 (0.42)	4.08 (0.58)	Proteomics
APOM	5.01 (0.68)	5.55 (0.31)	4.96 (0.3)	5.37 (0.66)	Proteomics
ARG1	4.42 (0.47)	4.13 (0.29)	4.15 (0.92)	3.96 (0.34)	Proteomics
ART4	3.36 (0.57)	2.9 (0.26)	2.82 (0.19)	2.66 (0.39)	Proteomics
ASAH1	1.6 (0.42)	1.71 (0.61)	1.74 (0.55)	2 (0.47)	Proteomics
ATF6	3.05 (0.38)	3.31 (0.46)	2.87 (0.16)	2.93 (0.28)	Proteomics
ATF6B	4.02 (0.53)	4.18 (0.29)	3.8 (0.38)	4.15 (0.43)	Proteomics
ATP5F1A	2.63 (0.91)	2.21 (0.82)	2.41 (0.5)	2.03 (0.32)	Proteomics
ATRN	8.99 (0.18)	8.85 (0.38)	8.79 (0.33)	8.65 (0.2)	Proteomics
AXL	2.05 (0.72)	2.46 (0.57)	1.93 (0.52)	2.08 (0.53)	Proteomics
AZGP1	7.75 (0.34)	8.15 (0.33)	8.19 (0.22)	7.91 (0.23)	Proteomics
BASP1	6.7 (0.36)	6.59 (0.32)	6.39 (0.49)	6.66 (0.36)	Proteomics
BCHE	6.15 (0.98)	5.95 (1.33)	5.34 (0.57)	5.19 (0.4)	Proteomics
BLMH	2.81 (0.82)	2.7 (0.31)	2.62 (0.98)	2.64 (0.91)	Proteomics
BOC	4.41 (0.65)	4.5 (0.42)	3.99 (0.47)	4.09 (0.35)	Proteomics
BPIFB1	5.4 (0.42)	5.12 (0.44)	4.51 (0.48)	4.37 (0.65)	Proteomics
BST1	5.46 (0.25)	5.55 (0.35)	5.4 (0.38)	5.46 (0.42)	Proteomics
C1QB	3.3 (0.48)	3.43 (0.33)	2.96 (0.51)	3.49 (0.51)	Proteomics
C1QC	2.74 (0.67)	2.9 (0.89)	2.42 (0.67)	3.39 (0.8)	Proteomics
C1R	3.14 (0.63)	3.68 (0.3)	3 (0.4)	3.72 (0.73)	Proteomics
C1RL	6.21 (0.32)	6.17 (0.26)	6.14 (0.09)	6.03 (0.19)	Proteomics
C1S	3.52 (0.3)	4.12 (0.86)	3.34 (0.19)	4.31 (0.61)	Proteomics
C2	5.33 (0.43)	5.29 (0.44)	4.74 (0.28)	4.94 (0.31)	Proteomics
C3	6.34 (0.6)	6.67 (1.09)	6.23 (0.42)	7.57 (0.81)	Proteomics
C4A	9.28 (0.33)	9.59 (0.9)	8.87 (0.37)	10.09 (0.69)	Proteomics
C4B	2.6 (0.45)	3.13 (0.82)	2.3 (0.29)	3.06 (0.75)	Proteomics
C4BPA	4.8 (0.45)	5.27 (0.61)	4.47 (0.28)	5.76 (0.76)	Proteomics
C4BPB	4.31 (0.4)	4.28 (0.51)	4.02 (0.58)	4.42 (0.39)	Proteomics
C5	3.27 (0.46)	3.54 (0.66)	3.12 (0.22)	4.19 (0.63)	Proteomics
C6	2.81 (0.46)	3.41 (0.95)	2.8 (0.13)	3.64 (0.5)	Proteomics
C7	4.54 (0.48)	4.65 (0.59)	4.48 (0.15)	4.81 (0.56)	Proteomics
C8A	2.63 (0.32)	3.3 (0.79)	2.54 (0.32)	3.46 (0.57)	Proteomics
C8B	2.35 (0.2)	2.79 (0.37)	2.18 (0.2)	3.01 (0.39)	Proteomics
C8G	2.35 (0.46)	2.97 (0.95)	2.25 (0.33)	3.09 (0.55)	Proteomics
C9	3.63 (0.58)	4.31 (0.91)	3.49 (0.69)	4.67 (0.64)	Proteomics
CA1	2.45 (0.67)	2.51 (0.52)	2.21 (0.25)	2.52 (0.26)	Proteomics
CALM1	4.12 (0.5)	4.56 (0.61)	4.3 (0.57)	4.39 (1.24)	Proteomics
CAMP	4.4 (0.54)	4.25 (0.56)	3.83 (0.52)	3.93 (0.41)	Proteomics
CAPN1	7.2 (0.41)	6.86 (0.44)	6.96 (0.23)	6.69 (0.21)	Proteomics
CARD9	2.18 (0.61)	2.48 (0.32)	2.56 (0.51)	2.28 (0.35)	Proteomics
CAT	3.6 (0.53)	3.29 (0.3)	3.51 (0.79)	2.9 (0.34)	Proteomics
CBLN4	3.37 (0.43)	3.16 (0.49)	2.98 (0.39)	2.97 (0.6)	Proteomics
CCL14	7.94 (0.27)	7.7 (0.29)	7.57 (0.35)	7.59 (0.31)	Proteomics
CCL15	4.92 (0.54)	4.87 (0.3)	4.79 (0.45)	4.64 (0.33)	Proteomics
CCL16	4.76 (0.68)	4.83 (0.32)	4.16 (0.44)	4.68 (0.6)	Proteomics
CCL18	5.37 (0.61)	5.37 (0.49)	5.31 (0.68)	5.56 (0.68)	Proteomics
CCL24	3.51 (0.57)	3.21 (0.64)	2.85 (0.66)	3.16 (0.5)	Proteomics
CCT3	4.55 (0.38)	3.82 (0.63)	4.28 (0.5)	3.52 (0.62)	Proteomics
CCT7	3.41 (1.18)	3.75 (0.83)	3.41 (1.26)	4.03 (0.9)	Proteomics
CD109	3.75 (0.65)	3.37 (0.41)	3.14 (0.57)	3.04 (0.41)	Proteomics
CD200R1	3.02 (0.6)	3.03 (0.73)	2.76 (0.18)	3.13 (0.55)	Proteomics
CD34	3.17 (0.73)	3.32 (0.51)	3.04 (0.47)	2.76 (0.58)	Proteomics
CD44	8.37 (0.47)	8.51 (0.19)	8.36 (0.26)	8.29 (0.22)	Proteomics
CD46	3.82 (0.4)	3.43 (0.5)	3.34 (0.55)	3.42 (0.38)	Proteomics
CD55	6.67 (0.45)	6.63 (0.23)	6.58 (0.3)	6.48 (0.24)	Proteomics
CD58	4.25 (0.33)	4.35 (0.26)	4.57 (0.55)	4.16 (0.45)	Proteomics
CD59	6.89 (0.35)	6.73 (0.25)	6.64 (0.33)	6.65 (0.29)	Proteomics
CD5L	3.48 (0.54)	3.51 (0.45)	3.31 (0.4)	3.64 (0.85)	Proteomics
CDH13	3.91 (0.43)	3.45 (0.37)	3.92 (0.24)	3.68 (0.51)	Proteomics
CDH5	5.68 (0.95)	5.5 (0.88)	4.91 (0.45)	4.69 (0.26)	Proteomics
CDHR2	2.96 (0.46)	2.86 (0.57)	2.71 (0.43)	3.48 (1.44)	Proteomics
CDSN	4.18 (0.85)	3.72 (0.34)	4.22 (0.62)	3.74 (0.36)	Proteomics
CEACAM1	5.71 (0.22)	5.82 (0.36)	5.65 (0.34)	5.66 (0.25)	Proteomics
CEACAM6	4.29 (0.49)	4.15 (0.55)	4.14 (0.39)	4.28 (0.34)	Proteomics
CFB	5.89 (0.41)	6.53 (0.33)	5.71 (0.29)	6.67 (0.5)	Proteomics
CFD	4.38 (0.55)	4.31 (0.4)	4.09 (0.29)	4.03 (0.35)	Proteomics
CFH	4.69 (0.48)	5.58 (0.86)	4.63 (0.31)	6.07 (0.76)	Proteomics
CFHR1	6.99 (0.38)	6.67 (1.13)	6.47 (0.85)	6.45 (0.31)	Proteomics
CFHR2	5.14 (0.36)	5.21 (0.31)	4.54 (0.48)	5.11 (0.4)	Proteomics
CFHR3	7.22 (0.9)	7 (1.05)	7.28 (0.55)	7.12 (0.68)	Proteomics
CFI	5.99 (1)	6.13 (1.2)	5.01 (0.32)	5.24 (0.25)	Proteomics
CFP	8.97 (0.18)	8.66 (0.33)	8.43 (0.54)	8.49 (0.35)	Proteomics
CHD8	5.77 (0.39)	5.74 (0.69)	6.02 (0.37)	6 (0.32)	Proteomics
CHGA	3.71 (0.42)	3.14 (0.59)	3.29 (0.74)	2.95 (0.46)	Proteomics
CHL1	5.88 (0.99)	5.57 (0.93)	4.85 (0.23)	4.79 (0.23)	Proteomics
CLEC3B	4.42 (0.42)	4.84 (0.54)	5.07 (0.21)	4.71 (0.36)	Proteomics
CLPS	3.87 (0.73)	3.78 (0.58)	3.56 (0.85)	3.91 (0.66)	Proteomics
CLU	8.39 (0.4)	8.39 (0.43)	8 (0.14)	7.88 (0.15)	Proteomics
COL14A1	3.56 (0.59)	3.45 (0.65)	3.06 (0.49)	3.38 (0.42)	Proteomics
COL1A1	4.14 (0.48)	4.08 (0.4)	4.08 (0.35)	3.61 (0.51)	Proteomics
COL3A1	4.88 (0.51)	4.25 (0.94)	4.24 (0.59)	3.78 (0.63)	Proteomics
COL6A3	5.87 (0.34)	5.62 (0.16)	5.76 (0.44)	5.68 (0.23)	Proteomics
COLEC10	2.47 (0.69)	2.21 (0.61)	1.89 (0.48)	1.95 (0.38)	Proteomics
CP	4.71 (0.72)	5.24 (0.85)	4.52 (0.24)	5.85 (0.67)	Proteomics
CPA4	2.54 (0.4)	2.24 (0.68)	2.69 (0.42)	2.07 (0.33)	Proteomics
CPN2	5.01 (0.74)	5.1 (0.65)	5.1 (0.53)	4.9 (0.31)	Proteomics
CSF1R	6.19 (0.64)	6.37 (0.47)	5.78 (0.34)	5.83 (0.35)	Proteomics
CST4	2.35 (1.12)	2.16 (0.6)	2.02 (0.75)	2.26 (1.14)	Proteomics
CST6	6.11 (0.43)	5.99 (0.33)	6.21 (0.38)	6.27 (0.4)	Proteomics
CSTA	4 (0.6)	3.52 (0.35)	3.67 (0.78)	3.29 (0.46)	Proteomics
CTSD	4.02 (0.68)	4.45 (0.85)	4.38 (0.37)	3.95 (0.42)	Proteomics
CTSH	1.96 (0.34)	2.18 (0.45)	1.91 (0.37)	1.96 (0.33)	Proteomics
CXCL3	3.66 (0.75)	4.54 (1.53)	2.7 (1.09)	3.94 (1.1)	Proteomics
DCD	6.06 (0.39)	5.88 (0.5)	6.24 (0.3)	5.71 (0.37)	Proteomics
DEFA1	3.57 (0.33)	3.4 (0.33)	3.33 (0.52)	3.47 (0.53)	Proteomics
DEFB1	5.8 (0.22)	5.76 (0.16)	5.49 (0.48)	5.69 (0.32)	Proteomics
DLK1	2.52 (0.55)	1.92 (0.85)	2.16 (0.84)	2.24 (0.68)	Proteomics
DMBT1	2.84 (0.5)	2.98 (0.55)	3.16 (0.62)	2.79 (0.36)	Proteomics
DMKN	2.18 (0.48)	2.02 (0.47)	2.23 (0.37)	2.19 (0.65)	Proteomics
DNER	2.67 (0.8)	2.75 (0.3)	2.66 (0.47)	2.47 (0.59)	Proteomics
DPEP2	3.93 (0.24)	3.77 (0.32)	4.05 (0.65)	3.96 (0.29)	Proteomics
DSC1	4.73 (0.63)	4.29 (0.11)	4.52 (0.73)	4.06 (0.38)	Proteomics
DSC3	2.3 (0.75)	2.12 (0.45)	2.47 (0.69)	1.85 (0.43)	Proteomics
DSG1	5.56 (0.64)	5.21 (0.24)	5.58 (0.73)	5.09 (0.31)	Proteomics
DSP	7.2 (0.69)	6.86 (0.29)	7.45 (0.77)	6.81 (0.39)	Proteomics
ECM1	5.55 (0.76)	5.64 (0.8)	5.01 (0.28)	5.13 (0.42)	Proteomics
EEF1A1	4.47 (0.97)	3.79 (1.21)	3.7 (1.06)	3.39 (0.51)	Proteomics
EEF1D	2.31 (0.7)	2.17 (0.41)	2.19 (0.77)	1.98 (0.63)	Proteomics
EEF2	3.12 (0.44)	2.58 (0.48)	2.96 (0.83)	2.46 (0.48)	Proteomics
EFEMP1	3.9 (0.54)	4.17 (0.31)	3.55 (0.48)	3.51 (0.38)	Proteomics
EIF4A1	1.76 (0.67)	1.39 (0.27)	1.63 (0.72)	1.42 (0.37)	Proteomics
ENG	4.94 (0.36)	4.83 (0.3)	4.56 (0.31)	4.29 (0.35)	Proteomics
ENO1	4.22 (1.25)	3.74 (1.39)	3.33 (0.96)	3.02 (0.25)	Proteomics
ENSA	2.17 (0.8)	2.1 (0.81)	2.04 (0.25)	2.17 (0.57)	Proteomics
EPPK1	3.13 (0.59)	3.24 (0.6)	3.11 (0.2)	2.74 (0.38)	Proteomics
ESAM	5.27 (0.47)	5.09 (0.28)	5.05 (0.36)	4.93 (0.35)	Proteomics
F12	3.33 (0.61)	4.17 (0.82)	3.31 (0.51)	4.41 (0.72)	Proteomics
F13B	1.56 (0.46)	1.82 (0.55)	1.43 (0.32)	1.98 (0.45)	Proteomics
F2	6.04 (0.23)	6.45 (0.59)	5.96 (0.37)	6.95 (0.73)	Proteomics
F5	3.75 (0.75)	3.55 (0.31)	3.52 (0.26)	3.98 (1.34)	Proteomics
FABP1	4.58 (0.44)	4.87 (0.46)	4.84 (0.44)	5.01 (0.56)	Proteomics
FABP5	5 (0.33)	4.48 (0.38)	5 (0.43)	4.56 (0.2)	Proteomics
FAS	4.43 (0.46)	4.15 (0.31)	4.04 (0.61)	4.2 (0.3)	Proteomics
FAT2	4.82 (0.71)	4.53 (1.12)	4.15 (0.67)	3.66 (0.37)	Proteomics
FCGR3B	7.4 (0.4)	7.68 (0.33)	7.28 (0.78)	7.76 (0.53)	Proteomics
FETUB	5.13 (0.88)	4.99 (0.99)	4.12 (0.28)	4.39 (0.3)	Proteomics
FGA	8.31 (0.41)	8.23 (0.56)	8.15 (0.2)	8.73 (0.6)	Proteomics
FGB	7 (0.76)	7.09 (0.99)	6.93 (0.51)	7.63 (1.16)	Proteomics
FGFR1	5.5 (0.4)	5.45 (0.27)	5.33 (0.25)	5.15 (0.24)	Proteomics
FGG	6.11 (0.82)	6.21 (1.07)	6.04 (0.57)	6.62 (1.54)	Proteomics
FLG	3.46 (0.32)	3.6 (0.46)	3.57 (0.13)	3.31 (0.22)	Proteomics
FLG2	3.82 (0.55)	3.51 (0.2)	3.71 (0.57)	3.54 (0.24)	Proteomics
FLNC	3.58 (0.48)	3.34 (0.52)	3.23 (0.58)	3.15 (0.41)	Proteomics
FLT4	3.35 (0.43)	3.33 (0.64)	2.79 (0.39)	2.92 (0.32)	Proteomics
FN1	5.4 (0.36)	5.14 (0.23)	5.1 (0.24)	5.42 (0.35)	Proteomics
FOLR3	3.27 (0.51)	2.7 (0.47)	3.12 (0.78)	2.8 (0.78)	Proteomics
FSHB	4.09 (1.19)	4.09 (0.83)	3.37 (0.27)	4.02 (0.7)	Proteomics
FSTL1	6.59 (0.25)	6.51 (0.28)	6.47 (0.19)	6.38 (0.19)	Proteomics
GAPDH	5.06 (0.44)	4.52 (0.43)	4.85 (0.55)	4.63 (0.24)	Proteomics
GC	5.43 (0.67)	6.27 (0.96)	5.67 (0.67)	6.64 (0.82)	Proteomics
GGCT	3.79 (0.52)	3.44 (0.28)	3.69 (0.62)	3.51 (0.37)	Proteomics
GGH	4.43 (0.75)	4.36 (0.74)	4.79 (0.51)	4.73 (0.29)	Proteomics
GM2A	7.54 (0.32)	7.38 (0.16)	7.39 (0.31)	7.16 (0.25)	Proteomics
GOLM1	6.56 (0.16)	6.6 (0.23)	6.42 (0.32)	6.51 (0.37)	Proteomics
GOLM2	4.13 (0.47)	4.35 (0.3)	4.2 (0.44)	4.41 (0.44)	Proteomics
GP1BA	3.04 (0.72)	2.75 (0.4)	4.17 (1.14)	3.48 (0.77)	Proteomics
GPNMB	4.85 (0.42)	4.68 (0.24)	4.58 (0.23)	4.61 (0.24)	Proteomics
GRN	5.37 (0.44)	5.26 (0.12)	5.58 (0.42)	5.37 (0.25)	Proteomics
GSDMA	3.66 (0.64)	3.31 (0.44)	3.46 (0.59)	3.21 (0.39)	Proteomics
GSTP1	2.3 (0.47)	2.35 (0.52)	2.86 (0.6)	2.15 (0.53)	Proteomics
H1-4	3.58 (0.61)	3.04 (0.76)	2.74 (0.63)	2.76 (0.81)	Proteomics
H2AC4	4.61 (1.21)	4.15 (1.32)	3.5 (0.94)	3.66 (0.97)	Proteomics
H2BC12	2.09 (0.72)	1.83 (0.53)	2.36 (0.76)	2.05 (1.34)	Proteomics
H3C1	4.01 (1.23)	3.47 (1.28)	3.02 (1.12)	3.32 (1.16)	Proteomics
H4C1	4.5 (0.69)	3.88 (0.98)	3.77 (1.02)	3.64 (0.89)	Proteomics
HAL	2.74 (0.4)	2.61 (0.44)	2.83 (0.4)	2.75 (0.43)	Proteomics
HEPACAM2	4.05 (0.64)	4.07 (0.45)	3.6 (0.4)	3.32 (0.55)	Proteomics
HNRNPK	2.48 (1.1)	2.17 (1.04)	1.6 (0.63)	1.45 (0.27)	Proteomics
HP	9.62 (1.27)	9.95 (1.22)	8.63 (1.08)	9.15 (0.36)	Proteomics
HPR	5.6 (1.16)	5.78 (1.11)	4.36 (0.28)	4.93 (0.36)	Proteomics
HPX	12.87 (0.35)	12.95 (0.31)	13.06 (0.12)	12.97 (0.14)	Proteomics
HRG	8.99 (0.61)	9.46 (1.02)	8.98 (0.99)	8.2 (0.95)	Proteomics
HRNR	4.87 (0.7)	4.54 (0.41)	4.98 (1.02)	4.52 (0.41)	Proteomics
HSP90AA1	3.17 (1.07)	2.85 (1.15)	2.36 (1.07)	2.09 (0.43)	Proteomics
HSPA1A	4.04 (0.78)	3.12 (1.22)	2.8 (1.15)	2.62 (0.58)	Proteomics
HSPA5	3.09 (0.63)	3.01 (0.74)	2.98 (0.55)	2.56 (0.49)	Proteomics
HSPA8	3.13 (1.3)	2.53 (1.67)	1.94 (1.3)	1.71 (0.34)	Proteomics
HSPB1	4 (0.94)	3.48 (0.45)	4 (0.83)	3.23 (0.45)	Proteomics
HSPD1	3.35 (1.1)	2.94 (1.08)	2.74 (1.24)	2.22 (0.23)	Proteomics
ICAM2	8.07 (0.4)	7.92 (0.38)	8.06 (0.31)	7.8 (0.38)	Proteomics
ICAM3	6.14 (0.41)	5.86 (0.68)	6.24 (0.32)	5.94 (0.26)	Proteomics
ICOSLG	7.04 (0.52)	7.05 (0.34)	7.07 (0.31)	6.97 (0.46)	Proteomics
IDE	5.49 (0.33)	5.34 (0.36)	5.19 (0.33)	5.09 (0.38)	Proteomics
IGF1	4.04 (0.53)	3.75 (0.34)	4.15 (0.64)	3.92 (0.43)	Proteomics
IGFBP3	9.91 (0.38)	9.69 (0.32)	9.79 (0.32)	9.77 (0.37)	Proteomics
IGFBP4	5.56 (0.39)	5.01 (0.9)	5.11 (0.68)	4.75 (0.26)	Proteomics
IGFBP5	5.79 (0.39)	5.55 (0.42)	5.69 (0.44)	5.5 (0.4)	Proteomics
IGFBP6	3.76 (0.64)	3.66 (0.29)	3.64 (0.46)	3.59 (0.32)	Proteomics
IGFBP7	5.78 (0.41)	5.65 (0.24)	5.68 (0.6)	5.57 (0.24)	Proteomics
IGHG2	8.28 (0.73)	8.67 (0.78)	8.14 (0.82)	8.91 (0.7)	Proteomics
IGHG3	4.94 (0.78)	4.94 (0.75)	4.41 (0.53)	5.41 (0.65)	Proteomics
IGHG4	5.66 (0.49)	6.34 (0.28)	5.64 (0.71)	6.39 (1.2)	Proteomics
IGHV2-70D	3.91 (0.88)	3.59 (1.64)	2.93 (1.53)	3.59 (0.56)	Proteomics
IGHV3-15	5.67 (0.71)	5.99 (0.77)	5.47 (0.51)	5.49 (0.62)	Proteomics
IGHV3-30	5.04 (0.5)	5.31 (0.6)	5.16 (0.42)	5.33 (0.4)	Proteomics
IGHV3-49	2.93 (0.51)	2.77 (0.73)	2.02 (0.71)	2.74 (0.81)	Proteomics
IGHV3-7	5.53 (0.93)	5.7 (0.71)	4.68 (0.46)	5.29 (0.7)	Proteomics
IGHV3-9	3.41 (0.51)	3.97 (0.96)	3.75 (0.74)	4.01 (0.67)	Proteomics
IGHV4-34	6.24 (0.67)	6.1 (1.27)	5.99 (0.63)	5.76 (0.52)	Proteomics
IGHV5-51	4.53 (0.44)	4.69 (0.4)	4.87 (0.37)	4.37 (0.53)	Proteomics
IGKV1-39	2.68 (0.61)	2.87 (0.89)	2.19 (0.42)	2.54 (0.55)	Proteomics
IGKV2D-24	2.72 (0.73)	2.67 (0.82)	2.48 (0.4)	2.82 (0.52)	Proteomics
IGKV3-20	5.77 (0.49)	6.15 (0.67)	5.73 (0.68)	5.87 (0.52)	Proteomics
IGKV3D-11	4.68 (0.6)	5.11 (0.63)	5.12 (0.37)	5.17 (0.37)	Proteomics
IGKV3D-15	3.13 (0.85)	3.87 (0.81)	3.14 (0.57)	3.59 (0.54)	Proteomics
IGKV4-1	5.67 (0.53)	5.92 (0.81)	5.36 (0.52)	5.32 (0.5)	Proteomics
IGLC2	8.9 (0.33)	8.98 (0.66)	8.92 (0.42)	8.7 (0.37)	Proteomics
IGLL5	7.76 (0.38)	7.47 (0.9)	7.35 (0.76)	7.06 (0.56)	Proteomics
IGLV1-47	5.05 (0.46)	4.99 (0.58)	4.67 (0.52)	4.44 (0.43)	Proteomics
IGLV1-51	5.27 (1.07)	5.22 (0.82)	4.97 (0.41)	4.44 (1.2)	Proteomics
IGLV2-18	2.64 (0.58)	2.27 (0.7)	2.17 (0.26)	2.44 (0.66)	Proteomics
IGLV3-10	4.63 (0.44)	3.83 (1.84)	4.14 (0.86)	3.56 (0.44)	Proteomics
IGLV3-9	4.1 (0.44)	4.35 (0.62)	3.46 (1)	3.7 (0.41)	Proteomics
IGLV8-61	4.27 (0.84)	4.23 (1.26)	3.21 (0.99)	2.94 (0.87)	Proteomics
IL13RA1	4.16 (0.32)	3.77 (0.48)	3.34 (0.45)	3.53 (0.55)	Proteomics
IL17F	5.26 (0.45)	5.06 (0.55)	4.84 (0.32)	4.59 (0.36)	Proteomics
IL18BP	4.15 (0.28)	3.68 (0.5)	4.11 (0.73)	3.64 (0.58)	Proteomics
IL1R1	2.66 (0.35)	2.63 (0.46)	1.84 (0.22)	2.4 (0.56)	Proteomics
IL1RAP	6.86 (0.42)	6.59 (0.29)	6.85 (0.44)	6.44 (0.45)	Proteomics
IL6ST	5.38 (0.38)	5.23 (0.44)	5.1 (0.22)	4.85 (0.17)	Proteomics
INHBC	4.31 (0.56)	4.11 (0.63)	3.38 (0.57)	3.58 (0.46)	Proteomics
ITGB1	3.37 (0.51)	3.31 (0.57)	2.86 (0.44)	2.43 (0.38)	Proteomics
ITIH1	4.32 (0.37)	4.32 (0.66)	3.98 (0.49)	4.78 (0.49)	Proteomics
ITIH2	4.5 (0.31)	4.36 (0.77)	4.06 (0.62)	5.14 (0.62)	Proteomics
ITIH3	2.16 (0.58)	2 (0.45)	2.26 (0.5)	2.26 (0.37)	Proteomics
ITIH4	4.68 (0.44)	5.13 (0.47)	4.34 (0.34)	5.41 (0.55)	Proteomics
JCHAIN	4.18 (0.68)	4.57 (0.91)	4.11 (0.74)	4.11 (0.73)	Proteomics
JUP	5.9 (0.79)	5.57 (0.44)	6.02 (0.91)	5.43 (0.53)	Proteomics
KDR	7.03 (0.42)	7.13 (0.44)	6.99 (0.3)	6.93 (0.3)	Proteomics
KIT	6.34 (0.44)	6.39 (0.28)	6.27 (0.32)	6.09 (0.24)	Proteomics
KLKB1	3.33 (0.7)	4.14 (0.32)	3.46 (0.41)	4.27 (0.51)	Proteomics
KNG1	10.12 (0.33)	10.03 (0.33)	9.82 (0.19)	9.7 (0.19)	Proteomics
KPRP	3.67 (0.52)	3.98 (0.76)	3.8 (0.45)	3.66 (0.57)	Proteomics
L1CAM	3.59 (0.78)	3.48 (0.67)	3.29 (0.18)	2.99 (0.28)	Proteomics
LAMP1	7.67 (0.23)	7.59 (0.3)	7.67 (0.35)	7.56 (0.17)	Proteomics
LAMP2	7.93 (0.42)	7.73 (0.29)	7.29 (0.43)	7.6 (0.29)	Proteomics
LCN1	2.6 (0.4)	2.88 (0.53)	2.65 (0.42)	2.68 (0.68)	Proteomics
LCN2	7.63 (0.41)	7.77 (0.15)	7.6 (0.5)	7.83 (0.36)	Proteomics
LDHA	3.77 (0.75)	3.3 (1.05)	3.24 (0.7)	2.66 (0.51)	Proteomics
LEAP2	5.76 (0.5)	5.52 (0.42)	5.77 (0.66)	5.88 (0.42)	Proteomics
LILRA3	3.49 (0.52)	3.9 (0.82)	3.8 (0.59)	4.1 (0.41)	Proteomics
LMNA	3.01 (0.37)	3.08 (0.51)	3.01 (0.43)	2.85 (0.27)	Proteomics
LRG1	5.51 (1.5)	5.69 (0.84)	7.11 (1.02)	6.67 (0.78)	Proteomics
LTBP1	5.29 (0.39)	5.22 (0.23)	4.42 (0.59)	4.79 (0.47)	Proteomics
LTBP2	5.1 (0.46)	5.1 (0.18)	4.81 (0.54)	4.77 (0.42)	Proteomics
LTF	3.2 (0.14)	3.24 (0.08)	3.2 (0.11)	3.24 (0.16)	Proteomics
LY6D	4.2 (0.23)	4.05 (0.42)	4.03 (0.4)	3.99 (0.38)	Proteomics
LY6G6C	2.87 (1.08)	2.88 (0.67)	2.46 (0.62)	2.64 (0.64)	Proteomics
LYNX1	3.64 (0.38)	3.3 (0.37)	3.22 (0.65)	3.16 (0.58)	Proteomics
LYVE1	8.95 (0.43)	9.04 (0.4)	8.84 (0.51)	8.83 (0.3)	Proteomics
LYZ	4.8 (0.68)	5.32 (0.43)	5.07 (0.29)	4.92 (0.36)	Proteomics
MANF	3.44 (0.51)	3.21 (0.65)	3.03 (0.42)	3.01 (0.5)	Proteomics
MARCKS	4.68 (0.35)	4.33 (0.34)	3.98 (0.64)	4.12 (0.38)	Proteomics
MBL2	3.48 (0.92)	3.93 (0.46)	3.59 (0.51)	3.42 (0.68)	Proteomics
MDK	2.6 (0.36)	2.51 (0.39)	2.38 (0.48)	2.54 (1.03)	Proteomics
MEGF9	4.59 (0.54)	4.79 (0.4)	4.54 (0.44)	4.55 (0.31)	Proteomics
MMRN1	5.73 (0.41)	5.36 (0.71)	5.97 (0.96)	5.65 (0.77)	Proteomics
MMRN2	8.48 (0.43)	8.16 (0.31)	8.09 (0.2)	8.05 (0.16)	Proteomics
MUC5B	2.53 (0.65)	2.46 (0.22)	2.23 (0.11)	2.45 (0.21)	Proteomics
MYL11	2.4 (0.59)	2.44 (0.47)	1.97 (0.38)	1.99 (0.47)	Proteomics
NCAM1	5.25 (0.5)	5.04 (0.4)	4.76 (0.59)	4.4 (0.31)	Proteomics
NECTIN1	5.47 (0.46)	5.27 (0.3)	5.17 (0.39)	5.07 (0.2)	Proteomics
NECTIN3	4.64 (0.51)	4.72 (0.24)	4.29 (0.28)	4.37 (0.23)	Proteomics
NEGR1	5.55 (0.48)	5.35 (0.51)	5.15 (0.32)	4.88 (0.31)	Proteomics
NME1	2.12 (1.04)	1.92 (0.82)	1.95 (0.87)	1.57 (0.38)	Proteomics
NOTCH1	2.88 (0.69)	3.16 (0.48)	3.15 (0.49)	2.86 (0.71)	Proteomics
NPC2	7 (0.27)	6.97 (0.1)	6.95 (0.22)	6.96 (0.16)	Proteomics
NTM	3.97 (0.48)	3.88 (0.64)	3.71 (0.36)	3.51 (0.16)	Proteomics
NTRK2	2.44 (0.73)	2.4 (0.39)	2.25 (0.67)	2.14 (0.41)	Proteomics
NTRK3	4.22 (0.47)	4.28 (0.37)	4.22 (0.42)	3.91 (0.4)	Proteomics
OLFM1	2.87 (0.67)	2.9 (0.27)	3.12 (0.49)	2.48 (0.59)	Proteomics
ORM1	13.31 (0.32)	13.13 (0.29)	13.32 (0.35)	13.33 (0.28)	Proteomics
ORM2	12.08 (0.3)	12.05 (0.21)	12.23 (0.37)	12.39 (0.23)	Proteomics
OSCAR	4.96 (0.5)	5.16 (0.35)	4.81 (0.33)	4.84 (0.33)	Proteomics
OSMR	4.86 (0.41)	4.53 (0.36)	4.38 (0.22)	4.15 (0.27)	Proteomics
PCOLCE	5.33 (0.59)	5.47 (0.56)	5.15 (0.39)	5.05 (0.35)	Proteomics
PDAP1	1.62 (0.46)	1.71 (0.74)	1.75 (0.34)	1.69 (0.49)	Proteomics
PDCD1LG2	4.17 (0.73)	4.15 (0.25)	4.03 (0.49)	3.67 (0.4)	Proteomics
PDGFRB	5.73 (0.81)	5.68 (0.57)	5.4 (0.44)	5.18 (0.46)	Proteomics
PECAM1	3.99 (0.48)	3.79 (0.34)	3.78 (0.32)	3.31 (0.37)	Proteomics
PF4	8.05 (0.83)	7.06 (1.53)	5.2 (1.35)	6.86 (1.29)	Proteomics
PF4V1	9.4 (0.84)	8.58 (1.26)	6.83 (1.32)	8.08 (1.32)	Proteomics
PFN1	3.07 (1.03)	2.55 (1.09)	2.3 (0.85)	1.94 (0.22)	Proteomics
PGK1	3.29 (1.03)	2.49 (0.85)	2.78 (0.68)	2.38 (0.49)	Proteomics
PGLYRP2	2.83 (0.37)	3.4 (0.59)	2.98 (0.28)	3.52 (0.43)	Proteomics
PI16	6.67 (0.66)	6.57 (0.54)	6.28 (0.43)	6.36 (0.24)	Proteomics
PI3	5.55 (0.7)	5.3 (0.69)	5.4 (0.79)	5.26 (0.67)	Proteomics
PIAS4	3.27 (1.19)	3.45 (0.88)	2.89 (0.92)	3.43 (0.44)	Proteomics
PIGR	4.05 (0.56)	3.95 (0.13)	3.92 (0.2)	4.04 (0.36)	Proteomics
PIP	3.48 (0.4)	3.14 (0.46)	2.87 (0.72)	2.85 (0.63)	Proteomics
PKM	5.19 (0.6)	4.98 (0.75)	4.93 (0.78)	4.63 (0.27)	Proteomics
PKP1	3.76 (0.78)	3.28 (0.48)	3.95 (1.02)	3.42 (0.54)	Proteomics
PLA2G1B	4.32 (0.41)	4.3 (0.59)	4.4 (0.81)	4.53 (0.44)	Proteomics
PLA2G2A	2.97 (0.62)	2.82 (0.54)	2.77 (0.45)	2.67 (0.58)	Proteomics
PLEC	3.33 (0.33)	3.37 (0.3)	3.44 (0.37)	3.13 (0.2)	Proteomics
PLG	4.76 (0.53)	5.6 (1.03)	4.93 (0.38)	6.12 (0.69)	Proteomics
PLTP	5.25 (0.85)	5.16 (0.56)	4.19 (0.25)	4.06 (0.39)	Proteomics
PLXDC2	6.17 (0.44)	6.08 (0.31)	6.32 (0.33)	6.04 (0.22)	Proteomics
POF1B	2.94 (0.78)	2.95 (0.47)	3.2 (0.69)	2.61 (0.29)	Proteomics
PON1	4.01 (0.49)	4.58 (0.73)	4.06 (0.4)	4.76 (0.66)	Proteomics
PRAP1	3.88 (1.26)	3.47 (0.9)	3.69 (0.84)	2.55 (0.59)	Proteomics
PRB4	2.1 (0.7)	1.95 (0.5)	1.54 (0.44)	1.49 (0.71)	Proteomics
PRDX1	4.67 (0.69)	3.92 (0.54)	4.6 (0.78)	3.84 (0.49)	Proteomics
PRDX2	3.81 (0.7)	3.39 (0.62)	3.83 (0.88)	3.3 (0.46)	Proteomics
PREX1	9.26 (0.48)	9.19 (0.52)	9.03 (0.21)	9 (0.17)	Proteomics
PRG4	8.5 (0.42)	8.79 (0.37)	8.6 (0.39)	8.88 (0.41)	Proteomics
PRH1	3.77 (1.03)	2.93 (1.37)	2.08 (1.15)	2.04 (0.84)	Proteomics
PRNP	2.87 (0.31)	2.47 (0.54)	2.57 (0.16)	2.52 (0.49)	Proteomics
PROCR	4.65 (0.85)	5.17 (0.37)	4.89 (0.92)	4.94 (0.74)	Proteomics
PROS1	4.89 (0.67)	5.27 (0.43)	4.25 (0.42)	4.85 (0.3)	Proteomics
PRSS1	8.38 (1.1)	8.1 (1.05)	7.52 (0.55)	8.03 (0.45)	Proteomics
PSMA3	1.94 (0.31)	1.97 (0.33)	2.17 (0.41)	1.75 (0.11)	Proteomics
PSMA6	2.37 (0.25)	2.13 (0.38)	2.28 (0.44)	2.21 (0.25)	Proteomics
PTGDS	9.59 (0.44)	9.46 (0.18)	9.45 (0.34)	9.51 (0.26)	Proteomics
PTPRB	3.1 (0.43)	3.18 (0.64)	3.12 (0.35)	2.83 (0.21)	Proteomics
PTPRC	4.49 (0.47)	4.32 (0.59)	4.4 (0.32)	4.36 (0.23)	Proteomics
PTPRG	2.53 (0.58)	2.52 (0.41)	2.41 (0.32)	2.12 (0.53)	Proteomics
PTPRJ	7.08 (0.37)	7.02 (0.26)	7.04 (0.31)	6.91 (0.15)	Proteomics
PTPRM	5.29 (0.68)	5.07 (0.29)	5.06 (0.28)	4.92 (0.24)	Proteomics
PTPRZ1	3.04 (0.48)	2.79 (0.41)	2.7 (0.83)	2.11 (0.31)	Proteomics
PVR	7.99 (0.32)	7.95 (0.2)	7.87 (0.28)	7.87 (0.2)	Proteomics
PZP	1.54 (0.94)	1.47 (0.51)	1.43 (0.32)	1.51 (0.32)	Proteomics
RACK1	2.4 (0.71)	2.18 (0.7)	2.32 (0.82)	1.84 (0.39)	Proteomics
RBP4	5.51 (0.53)	6.44 (0.62)	5.79 (0.79)	6.65 (0.59)	Proteomics
REG1A	7.43 (0.68)	7.32 (0.35)	7.37 (0.61)	7.12 (0.3)	Proteomics
REG1B	3.32 (0.69)	3.27 (0.46)	2.93 (0.27)	2.94 (0.63)	Proteomics
RNASE1	8.29 (0.42)	8.19 (0.13)	8.28 (0.33)	8.36 (0.21)	Proteomics
RNASE2	5.8 (0.29)	5.82 (0.47)	5.69 (0.73)	5.96 (0.35)	Proteomics
RNASE6	4.6 (0.57)	4.74 (0.26)	4.4 (0.54)	4.74 (0.21)	Proteomics
RNASE7	3.02 (0.44)	3.24 (0.51)	2.76 (0.42)	2.71 (0.38)	Proteomics
RPS3A	3.94 (0.37)	3.26 (0.97)	2.98 (0.81)	3.06 (0.78)	Proteomics
S100A7	5 (0.79)	4.8 (1.37)	4.41 (0.82)	4.28 (0.43)	Proteomics
S100A8	6.33 (0.79)	5.92 (1.17)	5.76 (0.83)	5.12 (0.58)	Proteomics
S100A9	6.3 (0.67)	6.05 (0.85)	5.98 (0.86)	5.53 (0.49)	Proteomics
SAA1	1.94 (0.37)	2.04 (0.45)	2.39 (1.03)	2.38 (0.38)	Proteomics
SAA4	6.86 (0.66)	6.76 (0.5)	6.44 (0.7)	6.71 (0.32)	Proteomics
SBSN	5.13 (0.38)	4.92 (0.32)	5.09 (0.22)	4.97 (0.34)	Proteomics
SELENOP	11.18 (0.25)	11.17 (0.17)	11.32 (0.2)	11.24 (0.22)	Proteomics
SELL	9.74 (0.27)	9.54 (0.37)	9.5 (0.39)	9.44 (0.22)	Proteomics
SELP	4.16 (0.54)	4.01 (0.43)	4.06 (0.41)	4.02 (0.29)	Proteomics
SEMG1	3.33 (0.24)	3.48 (0.3)	3.48 (0.15)	3.29 (0.24)	Proteomics
SEMG2	2.87 (0.33)	3.21 (0.43)	2.86 (0.46)	3.07 (0.39)	Proteomics
SERPINA1	11.84 (0.25)	12.01 (0.15)	12.11 (0.25)	11.77 (0.19)	Proteomics
SERPINA10	5.19 (0.7)	5.28 (0.58)	5.57 (0.3)	5.26 (0.35)	Proteomics
SERPINA3	11.66 (0.26)	11.75 (0.17)	11.72 (0.17)	11.65 (0.25)	Proteomics
SERPINA4	8.26 (0.22)	8.18 (0.17)	8.13 (0.22)	7.96 (0.2)	Proteomics
SERPINA5	7.13 (0.48)	7.02 (0.51)	7.21 (0.47)	7.11 (0.53)	Proteomics
SERPINA6	10.52 (0.29)	10.38 (0.23)	10.47 (0.26)	10.34 (0.26)	Proteomics
SERPINA7	7.78 (0.27)	8 (0.4)	8.09 (0.31)	7.92 (0.25)	Proteomics
SERPINB12	6.61 (0.47)	6.1 (0.21)	6.45 (0.66)	6.14 (0.3)	Proteomics
SERPINB3	5.36 (0.44)	4.94 (0.21)	5.53 (0.83)	5.04 (0.41)	Proteomics
SERPINB4	2.31 (0.56)	2.47 (0.58)	2.79 (1.02)	2.13 (0.58)	Proteomics
SERPINB5	2.65 (0.3)	2.79 (0.62)	2.72 (0.57)	2.61 (0.32)	Proteomics
SERPINC1	10.92 (0.12)	10.87 (0.23)	10.85 (0.23)	10.72 (0.22)	Proteomics
SERPIND1	6.29 (0.4)	6.33 (0.24)	6.02 (0.44)	6.19 (0.2)	Proteomics
SERPINF1	2.83 (0.55)	3.57 (0.52)	2.9 (0.39)	3.71 (0.61)	Proteomics
SERPINF2	7.91 (0.32)	7.78 (0.25)	7.96 (0.44)	7.82 (0.17)	Proteomics
SERPING1	10.42 (0.36)	10.53 (0.2)	10.62 (0.33)	10.61 (0.5)	Proteomics
SFN	2.65 (0.82)	2.64 (0.83)	2.9 (1.19)	2.44 (0.75)	Proteomics
SH3BGRL	2.81 (0.61)	2.73 (0.47)	3.35 (0.77)	3.02 (0.24)	Proteomics
SH3BGRL2	1.88 (0.8)	1.63 (0.74)	1.78 (0.95)	1.65 (0.5)	Proteomics
SH3BGRL3	3.14 (0.89)	2.98 (0.88)	3.04 (0.81)	3.37 (0.6)	Proteomics
SIPA1L1	6.01 (1.05)	6.24 (1.04)	5.72 (0.54)	5.82 (0.3)	Proteomics
SIRPA	5.57 (0.45)	5.34 (0.38)	5.1 (0.34)	5.26 (0.19)	Proteomics
SLC25A6	3 (1.36)	2.73 (1.19)	2.04 (1.27)	2.01 (0.63)	Proteomics
SLC38A10	1.77 (0.44)	1.61 (0.31)	1.65 (0.4)	1.56 (0.36)	Proteomics
SLPI	5.18 (0.35)	4.98 (0.33)	4.88 (0.45)	4.85 (0.22)	Proteomics
SLURP1	3.84 (0.51)	3.7 (0.76)	3.53 (0.31)	3.59 (0.37)	Proteomics
SNCA	6.65 (0.68)	6.28 (0.18)	6.31 (0.76)	6.33 (0.39)	Proteomics
SOD3	2.73 (0.76)	2.56 (0.9)	2.11 (0.27)	2.21 (0.44)	Proteomics
SPARCL1	5.83 (0.26)	5.54 (0.22)	5.36 (0.32)	5.22 (0.4)	Proteomics
SPINK5	5.87 (0.44)	5.8 (0.33)	5.8 (0.44)	5.68 (0.38)	Proteomics
SPON1	5.15 (0.33)	5.03 (0.13)	4.64 (0.48)	4.77 (0.21)	Proteomics
SPP1	6.78 (0.28)	6.51 (0.29)	6.46 (0.42)	6.13 (0.44)	Proteomics
SPRR2E	1.56 (0.44)	1.77 (1.5)	1.37 (0.53)	1.1 (0.35)	Proteomics
SPRR3	2.8 (1.57)	2.21 (0.43)	1.94 (0.32)	2.23 (0.35)	Proteomics
SRGN	3.88 (0.63)	3.94 (0.6)	2.77 (0.38)	2.96 (0.97)	Proteomics
TCN1	4.62 (0.35)	4.67 (0.29)	4.2 (0.58)	4.49 (0.33)	Proteomics
TF	7.69 (0.57)	8.73 (0.94)	8.1 (0.65)	9.28 (0.76)	Proteomics
TGM1	3.2 (0.62)	3.01 (0.38)	3.21 (0.45)	3.06 (0.3)	Proteomics
TGM3	4.3 (0.86)	3.73 (0.22)	4.19 (0.61)	3.83 (0.3)	Proteomics
TGM5	1.55 (0.29)	1.61 (0.35)	1.75 (0.54)	1.55 (0.26)	Proteomics
TGOLN2	5.21 (0.45)	5.38 (0.16)	5.24 (0.23)	5.19 (0.26)	Proteomics
THBS1	1.59 (0.47)	1.69 (0.3)	1.6 (0.36)	1.8 (0.47)	Proteomics
THY1	3.63 (0.69)	3.65 (0.45)	3.18 (0.61)	3.66 (0.36)	Proteomics
TKT	2.97 (0.93)	2.84 (0.69)	2.53 (0.89)	2.09 (0.24)	Proteomics
TMEM25	2.98 (0.49)	2.72 (0.63)	2.07 (0.73)	2.33 (0.39)	Proteomics
TMSB4X	5.4 (0.7)	5.18 (0.67)	4.86 (0.81)	4.72 (0.48)	Proteomics
TNFRSF1A	1.96 (0.62)	2.07 (0.55)	1.41 (0.42)	1.87 (0.16)	Proteomics
TNFRSF1B	2.85 (0.63)	2.96 (0.31)	2.49 (0.45)	2.47 (0.42)	Proteomics
TNFRSF21	4.99 (0.41)	5.06 (0.14)	4.76 (0.31)	4.72 (0.3)	Proteomics
TNNT3	2.41 (0.38)	1.58 (0.75)	2.62 (0.44)	2.2 (0.32)	Proteomics
TPM2	3.68 (0.33)	3.56 (0.55)	3.65 (0.61)	3.04 (0.36)	Proteomics
TTN	3.9 (0.28)	4.18 (0.21)	4.21 (0.59)	4 (0.53)	Proteomics
TTR	13.17 (0.37)	12.97 (0.24)	13.08 (0.45)	13.15 (0.26)	Proteomics
TUBA1B	4.49 (1.11)	4.21 (1.15)	3.91 (1.09)	3.31 (0.39)	Proteomics
TUBA1C	3.14 (0.98)	3.08 (0.83)	2.18 (1.02)	2.23 (0.47)	Proteomics
TUBA4A	1.94 (0.49)	1.8 (0.3)	2.24 (0.84)	1.7 (0.55)	Proteomics
TUBB	2.8 (0.73)	3.15 (0.68)	2.61 (0.76)	2.25 (0.52)	Proteomics
TWSG1	3.29 (0.43)	2.8 (0.47)	2.64 (0.53)	2.43 (0.38)	Proteomics
TXN	6.59 (0.38)	6.37 (0.17)	6.67 (0.38)	6.31 (0.26)	Proteomics
TYRO3	2.37 (0.89)	2.27 (0.63)	2.19 (0.5)	2.24 (0.41)	Proteomics
UBB	5.33 (0.73)	5.03 (0.25)	5.88 (0.64)	5.18 (0.31)	Proteomics
UMOD	4.31 (0.63)	4.15 (0.34)	4.04 (0.5)	3.58 (0.41)	Proteomics
VASN	3.94 (0.82)	4.21 (0.67)	4.89 (0.59)	4.49 (0.33)	Proteomics
VCAM1	5.07 (0.33)	4.88 (0.51)	4.7 (0.56)	4.34 (0.29)	Proteomics
VDAC1	3.34 (0.7)	3.44 (0.75)	3.08 (0.73)	2.66 (0.33)	Proteomics
VDAC2	2.41 (0.94)	2.37 (1.11)	2.04 (0.58)	1.89 (0.38)	Proteomics
VEGFD	2.75 (0.56)	2.42 (0.45)	2.37 (0.42)	2.39 (0.26)	Proteomics
VIT	2.59 (0.79)	2.15 (0.43)	2.38 (0.91)	2.06 (0.57)	Proteomics
VNN1	3.89 (0.68)	3.78 (0.75)	3.28 (0.53)	3.84 (0.68)	Proteomics
VTN	8.46 (0.45)	8.46 (0.25)	8.25 (0.29)	8.33 (0.23)	Proteomics
WFDC2	2.46 (0.42)	2.31 (0.44)	2.29 (0.54)	2.46 (0.4)	Proteomics
YWHAQ	3.4 (0.97)	2.82 (1.06)	2.79 (1.51)	2.56 (1.03)	Proteomics
ZG16B	3.24 (0.92)	2.85 (0.66)	3.09 (0.6)	2.96 (0.66)	Proteomics
ZNF451	4.32 (1.01)	4.66 (0.21)	4.5 (0.37)	4.22 (0.45)	Proteomics
