# Supplementary material for: Multi‐Omics Analysis Reveals Biomarkers That Contribute to Biological Age Rejuvenation in Response to Single‐Blinded Randomized Placebo‐Controlled Therapeutic Plasma Exchange
Source: Aging Cell. 2025 May 27;24(8):e70103. doi: 10.1111/acel.70103 (PMC12341816; doi:10.1111/acel.70103)
Supplement: Supplementary file 2 — Table S2. Comparison of baseline measurements for clinical, iAge, proteomic, metabolomic, lipidomic, glycomic, and cytomic data between each treatment group. [file ACEL-24-e70103-s001.xlsx]

## Sheet: Sup_Table2
	TPE + IVIG (B) vs TPE (B)	TPE + IVIG (B) vs TPE (M)	TPE + IVIG (B) vs Sham	TPE (B) vs TPE (M)	TPE (B) vs Sham	TPE (M) vs Sham
Monocytes %	1	1	1	1	1	1
Absolute Lymphocytes	1	1	1	1	1	1
Absolute Neutrophils	1	1	1	1	1	1
Absolute Monocyte	1	1	1	1	1	1
Absolute Eosinophil	1	1	1	1	1	1
Absolute Basophil	1	1	1	1	1	1
Neutrophils %	1	1	1	1	1	1
Lymphocytes %	1	1	1	1	1	1
Eosinophils %	1	1	1	1	1	1
Basophils %	1	1	1	1	1	1
WBC	1	1	1	1	1	1
RBC	1	1	1	1	1	1
Hgb	1	1	1	1	1	1
Hematocrit	1	1	1	1	1	1
MCV	1	1	1	1	1	1
Platelets	1	1	1	1	1	1
MCH	1	1	1	1	1	1
MCHC	1	1	1	1	1	1
RDW	1	1	1	1	1	1
BUN	1	1	1	1	1	1
Creatinine	1	1	1	1	1	1
Sodium	1	1	1	1	1	1
Potassium	1	1	1	1	1	1
Chloride	1	1	1	1	1	1
Calcium	1	1	1	1	1	1
Protein	1	1	1	1	1	1
Albumin	1	1	1	1	1	1
Bilirubin	1	1	1	1	1	1
Glucose	1	1	1	1	1	1
eGFR	1	1	1	1	1	1
Alkaline Phosphatase	1	1	1	1	1	1
ALT	1	1	1	1	1	1
AST	1	1	1	1	1	1
Globulin	1	1	1	1	1	1
Albumin/Globulin	1	1	1	1	1	1
A1C	1	1	1	1	1	1
Ferritin	1	1	1	1	1	1
Carbon Dioxide	1	1	1	1	1	1
MPV	1	1	1	1	1	1
C3C	1	1	1	1	1	1
% CD3	1	1	1	1	1	1
Lymphocyte CD3+	1	1	1	1	1	1
% CD4	1	1	1	1	1	1
Lymphocyte CD4+	1	1	1	1	1	1
% CD8	1	1	1	1	1	1
Lymphocyte CD8+	1	1	1	1	1	1
CD4/CD8	1	1	1	1	1	1
Prothrombin Time	1	1	1	1	1	1
INR	1	1	1	1	1	1
CD19 Bcells	1	1	1	1	1	1
Absolute CD19	1	1	1	1	1	1
NK CD16+CD56	1	1	1	1	1	1
Fibrinogen	1	1	1	1	1	1
Absolute NK	1	1	1	1	1	1
Interleukin 2 Receptor	1	1	1	1	1	1
HSCRP	1	1	1	1	1	1
BUN/Creatinine	1	1	1	1	1	1
Testosterone	1	1	1	1	1	1
Free Testosterone	1	1	1	1	1	1
Creatine Kinase	1	1	1	1	1	1
Cholesterol	1	1	1	1	1	1
Trig	1	1	1	1	1	1
HDL	1	1	1	1	1	1
LDL	1	1	1	1	1	1
Chol/HDL	1	1	1	1	1	1
GGT	1	1	1	1	1	1
Prostate Ag	1	1	1	1	1	1
TSH	1	1	1	1	1	1
Vit D	1	1	1	1	1	1
Iron	1	1	1	1	1	1
Estradiol	1	1	1	1	1	1
Uric Acid	1	1	1	1	1	1
DHEA	1	1	1	1	1	1
Homocysteine	1	1	1	1	1	1
Magnesium	1	1	1	1	1	1
Insulin	1	1	1	1	1	1
Phosphorus	1	1	1	1	1	1
LDH	1	1	1	1	1	1
Apolipoprotein B	1	1	1	1	1	1
Progesterone	1	1	1	1	1	1
A1BG	1	1	1	1	1	0.699712052653229
A2M	1	1	1	1	1	1
A2ML1	1	1	1	1	1	1
ABI3BP	1	1	1	1	1	1
ACTA1	1	1	1	1	1	1
ACTB	1	1	1	1	1	1
ACTN2	1	1	1	1	1	1
ACTN4	1	1	1	1	1	1
ADAMDEC1	1	1	1	1	1	1
ADGRF5	1	1	1	1	1	1
ADGRG6	1	1	1	1	1	1
ADGRL4	1	1	1	1	1	1
AFM	1	1	1	1	1	1
AGT	1	1	1	1	1	1
AHSG	1	1	1	1	1	1
AK1	1	1	1	1	1	1
AKAP13	1	1	1	1	1	1
ALB	1	0.69409383186473	1	1	1	1
ALCAM	1	1	1	1	1	1
ALDOA	1	0.0211089220377146	1	1	1	1
ALDOB	1	1	1	1	1	1
AMBP	1	1	1	1	1	1
AMY1B	1	1	1	1	1	1
ANG	1	1	1	1	1	1
ANK2	1	1	1	1	1	1
ANXA1	1	1	1	1	1	1
ANXA2	1	1	1	1	1	1
APCS	1	1	1	1	1	1
APOA1	1	0.314360562038581	1	0.966033966033966	1	1
APOA2	1	1	1	1	1	1
APOA4	1	1	1	1	1	1
APOB	1	1	1	1	1	1
APOC1	1	0.0738054515144299	1	1	1	1
APOC2	1	1	1	1	1	1
APOC3	1	1	1	1	1	1
APOC4	1	1	1	1	1	1
APOD	1	1	1	1	1	1
APOE	1	1	1	1	1	1
APOH	1	1	1	1	1	1
APOL1	1	0.314360562038581	1	1	1	1
APOM	1	1	1	1	1	1
ARG1	1	1	1	1	1	1
ART4	1	1	1	1	1	1
ASAH1	1	1	1	1	1	1
ATF6	1	1	1	1	1	1
ATF6B	1	1	1	1	1	1
ATP2A1	1	1	1	1	1	1
ATP5F1A	1	1	1	1	1	1
ATP5F1B	1	1	1	1	1	1
ATRN	1	0.995431812769274	1	1	1	1
AXL	1	1	1	1	1	1
AZGP1	1	1	1	1	1	1
BASP1	1	1	1	1	1	1
BCHE	1	1	1	1	1	1
BLMH	1	1	1	1	1	1
BOC	1	1	1	1	1	1
BPIFB1	1	1	1	1	1	1
BST1	1	1	1	1	1	1
C1QB	1	1	1	1	1	1
C1QC	1	1	1	1	1	1
C1R	1	1	1	1	1	1
C1RL	1	1	1	1	1	1
C1S	1	1	1	1	1	1
C2	1	1	1	1	1	1
C3	1	0.69409383186473	1	1	1	1
C4A	1	1	1	1	1	1
C4B	1	1	1	1	1	1
C4BPA	1	1	1	1	1	0.699712052653229
C4BPB	1	1	1	1	1	1
C5	1	1	1	1	1	1
C6	1	0.995431812769274	1	1	1	1
C7	1	1	1	1	1	1
C8A	1	1	1	1	1	1
C8B	1	0.69409383186473	1	1	1	0.699712052653229
C8G	1	1	1	1	1	1
C9	1	1	1	1	1	1
CA1	1	1	1	1	1	1
CACNA2D1	1	1	1	1	1	1
CADM1	1	1	1	1	1	1
CALM1	1	1	1	1	1	1
CALML3	1	1	1	1	1	1
CALML5	1	1	1	1	1	1
CAMP	1	1	1	1	1	1
CAPN1	1	1	1	1	1	1
CARD9	1	1	1	1	1	1
CASP14	1	1	1	1	1	1
CAST	1	1	1	1	1	1
CAT	1	1	1	1	1	1
CBLN1	1	1	1	1	1	1
CBLN4	1	1	1	1	1	1
CCL14	1	1	1	1	1	1
CCL15	1	1	1	1	1	1
CCL16	1	1	1	1	1	1
CCL18	1	1	1	1	1	1
CCL24	1	1	1	1	1	1
CCT3	1	0.199506375976964	1	1	1	1
CCT7	1	1	1	1	1	1
CD109	1	1	1	1	1	1
CD200R1	1	1	1	1	1	1
CD300A	1	1	1	1	1	1
CD34	1	1	1	1	1	1
CD44	1	1	1	1	1	1
CD46	1	1	1	1	1	1
CD55	1	1	1	1	1	1
CD58	1	1	1	1	1	1
CD59	1	1	1	1	1	1
CD5L	1	1	1	1	1	1
CDH13	1	1	1	1	1	1
CDH5	1	1	1	1	1	1
CDHR2	1	1	1	1	1	1
CDSN	1	1	1	1	1	1
CEACAM1	1	1	1	1	1	1
CEACAM6	1	1	1	1	1	1
CFB	1	1	1	1	1	1
CFD	1	1	1	1	1	1
CFH	1	0.995431812769274	1	1	1	1
CFHR1	1	1	1	1	1	1
CFHR2	1	1	1	1	1	1
CFHR3	1	1	1	1	1	1
CFI	1	1	1	1	1	1
CFL1	1	1	1	1	1	1
CFP	1	0.314360562038581	1	1	1	1
CHD8	1	1	1	1	1	1
CHGA	1	1	1	1	1	1
CHL1	1	1	1	1	1	1
CLEC3B	1	1	1	1	1	1
CLPS	1	1	1	1	1	1
CLU	1	1	1	1	1	1
COL14A1	1	1	1	1	1	1
COL1A1	1	1	1	1	1	1
COL3A1	1	1	1	1	1	1
COL6A3	1	1	1	1	1	1
COLEC10	1	1	1	1	1	1
CP	1	0.995431812769274	1	1	1	1
CPA4	1	1	1	1	1	1
CPN2	1	1	1	1	1	1
CRNN	1	1	1	1	1	1
CSF1R	1	1	1	1	1	1
CST4	1	1	1	1	1	1
CST6	1	1	1	1	1	1
CSTA	1	1	1	1	1	1
CSTB	1	1	1	1	1	1
CTRB2	1	1	1	1	1	1
CTSD	1	1	1	1	1	1
CTSH	1	1	1	1	1	1
CXCL3	1	1	1	1	1	1
DCD	1	1	1	1	1	1
DEFA1	1	1	1	1	1	1
DEFB1	1	1	1	1	1	1
DLK1	1	1	1	1	1	1
DMBT1	1	1	1	1	1	1
DMKN	1	1	1	1	1	1
DNER	1	1	1	1	1	1
DPEP2	1	1	1	1	1	1
DSC1	1	1	1	1	1	1
DSC3	1	1	1	1	1	1
DSG1	1	1	1	1	1	1
DSP	1	1	1	1	1	1
ECM1	1	1	1	1	1	1
EEF1A1	1	1	1	1	1	1
EEF1D	1	1	1	1	1	1
EEF2	1	1	1	1	1	1
EFEMP1	1	1	1	1	1	1
EGFR	1	1	1	1	1	1
ENG	1	0.69409383186473	1	1	1	1
ENO1	1	1	1	1	1	1
ENSA	1	1	1	1	1	1
EPPK1	1	1	1	1	1	1
ESAM	1	1	1	1	1	1
F12	1	1	1	1	1	1
F13B	1	1	1	1	1	1
F2	1	1	1	1	1	1
F5	1	1	1	1	1	1
FABP1	1	1	1	1	1	1
FABP5	1	1	1	1	1	1
FAS	1	1	1	1	1	1
FAT2	1	0.995431812769274	1	1	1	1
FCGR2A	1	1	1	1	1	1
FCGR3A	1	1	1	1	1	1
FCGR3B	1	1	1	1	1	1
FETUB	1	1	1	1	1	1
FGA	1	1	1	1	1	1
FGB	1	1	1	1	1	1
FGFR1	1	1	1	1	1	1
FGG	1	1	1	1	1	1
FLG	1	1	1	1	1	1
FLG2	1	1	1	1	1	1
FLNC	1	1	1	1	1	1
FLT4	1	1	1	1	1	1
FN1	1	1	1	1	1	1
FOLR3	1	1	1	1	1	1
FSHB	1	1	1	1	1	1
FSTL1	1	1	1	1	1	1
GAPDH	1	1	1	1	1	1
GC	1	1	1	1	1	1
GGCT	1	1	1	1	1	1
GGH	1	1	1	1	1	1
GM2A	1	1	1	1	1	1
GOLM1	1	1	1	1	1	1
GOLM2	1	1	1	1	1	1
GP1BA	1	1	1	1	1	1
GPNMB	1	1	1	1	1	1
GRN	1	1	1	1	1	1
GSDMA	1	1	1	1	1	1
GSN	1	1	1	1	1	1
GSTP1	1	1	1	1	1	1
H1-4	1	1	1	1	1	1
H2AC4	1	1	1	1	1	1
H2BC12	1	1	1	1	1	1
H3C1	1	1	1	1	1	1
H4C1	1	1	1	1	1	1
HABP2	1	1	1	1	1	1
HAL	1	1	1	1	1	1
HBA1	1	1	1	1	1	1
HBB	1	1	1	1	1	1
HBD	1	1	1	1	1	1
HBG1	1	1	1	1	1	1
HEG1	1	1	1	1	1	1
HEPACAM2	1	1	1	1	1	1
HNRNPK	1	1	1	1	1	1
HP	1	1	1	1	1	1
HPR	1	1	1	1	1	1
HPX	1	1	1	1	1	1
HRG	1	1	1	1	1	1
HRNR	1	1	1	1	1	1
HSP90AA1	1	1	1	1	1	1
HSPA1A	1	0.469105198207365	1	1	1	1
HSPA5	1	1	1	1	1	1
HSPA8	1	1	1	1	1	1
HSPB1	1	1	1	1	1	1
ICAM1	1	1	1	1	1	1
ICAM2	1	1	1	1	1	1
ICAM3	1	1	1	1	1	1
ICOSLG	1	1	1	1	1	1
IDE	1	1	1	1	1	1
IGF1	1	1	1	1	1	1
IGF2	1	1	1	1	1	1
IGFBP3	1	1	1	1	1	1
IGFBP4	1	0.126263829050207	1	1	1	1
IGFBP5	1	1	1	1	1	1
IGFBP6	1	1	1	1	1	1
IGFBP7	1	1	1	1	1	1
IGHA1	1	1	1	1	1	1
IGHG2	1	1	1	1	1	1
IGHG3	1	1	1	1	1	1
IGHG4	1	1	1	1	1	1
IGHM	1	1	1	1	1	1
IGHV2-70D	1	1	1	1	1	1
IGHV3-15	1	1	1	1	1	1
IGHV3-30	1	1	1	1	1	1
IGHV3-49	1	1	1	1	1	1
IGHV3-7	1	1	1	1	1	1
IGHV3-9	1	1	1	1	1	1
IGHV4-34	1	1	1	1	1	1
IGHV5-51	1	1	1	1	1	1
IGKC	1	1	1	1	1	1
IGKV1-39	1	1	1	1	1	1
IGKV2D-24	1	1	1	1	1	1
IGKV3-20	1	1	1	1	1	1
IGKV3D-11	1	1	1	1	1	1
IGKV3D-15	1	1	1	1	1	1
IGKV4-1	1	1	1	1	1	1
IGLC2	1	1	1	1	1	1
IGLL5	1	1	1	1	1	1
IGLV1-47	1	1	1	1	1	1
IGLV1-51	1	1	1	1	1	1
IGLV2-18	1	1	1	1	1	1
IGLV3-10	1	0.314360562038581	1	1	1	1
IGLV3-9	1	1	1	1	1	1
IGLV6-57	1	1	1	1	1	1
IGLV8-61	1	1	1	1	1	1
IL13RA1	1	1	1	1	1	1
IL17F	1	1	1	1	1	1
IL18BP	1	1	1	1	1	1
IL1R1	1	1	0.100061703002879	1	1	1
IL1RAP	1	1	1	1	1	1
IL6ST	1	1	1	1	1	1
INHBC	1	1	1	1	1	1
ITGB1	1	0.995431812769274	1	1	1	1
ITIH1	1	1	1	1	1	1
ITIH2	1	1	1	1	1	1
ITIH3	1	1	1	1	1	1
ITIH4	1	1	1	1	1	1
JCHAIN	1	1	1	1	1	1
JUP	1	1	1	1	1	1
KDR	1	1	1	1	1	1
KIT	1	1	1	1	1	1
KLKB1	1	1	1	1	1	1
KNG1	1	1	1	1	1	1
KPRP	1	1	1	1	1	1
L1CAM	1	1	1	1	1	1
LAMP1	1	1	1	1	1	1
LAMP2	1	1	1	1	1	1
LCN1	1	1	1	1	1	1
LCN2	1	1	1	1	1	1
LDHA	1	0.995431812769274	1	1	1	1
LEAP2	1	1	1	1	1	1
LEPR	1	1	1	1	1	1
LGALS3BP	1	1	1	1	1	1
LGALS7	1	1	1	1	1	1
LILRA3	1	1	1	1	1	1
LMNA	1	1	1	1	1	1
LOX	1	1	1	1	1	1
LPA	1	1	1	1	1	1
LRG1	1	1	1	1	1	1
LSAMP	1	1	1	1	1	1
LTBP1	1	1	1	1	1	1
LTBP2	1	1	1	1	1	1
LTF	1	1	1	1	1	1
LUM	1	1	1	1	1	1
LY6D	1	1	1	1	1	1
LY6G6C	1	1	1	1	1	1
LYNX1	1	1	1	1	1	1
LYPD3	1	1	1	1	1	1
LYVE1	1	1	1	1	1	1
LYZ	1	1	1	1	1	1
MANF	1	1	1	1	1	1
MARCKS	1	1	1	1	1	1
MBL2	1	1	1	1	1	1
MCAM	1	1	1	1	1	1
MDK	1	1	1	1	1	1
MEGF9	1	1	1	1	1	1
MENT	1	0.0738054515144299	1	0.243006993006993	1	1
MEPE	1	1	1	1	1	1
MERTK	1	1	1	1	1	1
MMRN1	1	1	1	1	1	1
MMRN2	1	1	1	1	1	1
MSMB	1	1	1	1	1	1
MT2A	1	1	1	1	1	1
MUC5AC	1	1	1	1	1	1
MUC5B	1	1	1	1	1	1
MXRA5	1	1	1	1	1	1
MYH1	1	1	1	1	1	1
MYH2	1	1	1	1	1	1
MYH4	1	1	1	1	1	1
MYH7	1	1	1	1	1	1
MYH8	1	1	1	1	1	1
MYH9	1	1	1	1	1	1
MYL11	1	1	1	1	1	1
NACA	1	1	1	1	1	1
NCAM1	1	0.469105198207365	1	1	1	1
NECTIN1	1	1	1	1	1	1
NECTIN3	1	1	1	1	1	1
NEGR1	1	1	1	1	1	1
NME1	1	1	1	1	1	1
NOTCH1	1	1	1	1	1	1
NPC2	1	1	1	1	1	1
NPM1	1	1	1	1	1	1
NTM	1	1	1	1	1	1
NTRK2	1	1	1	1	1	1
NTRK3	1	1	1	1	1	1
OLFM1	1	1	1	1	1	1
ORM1	1	1	1	1	1	1
ORM2	1	1	1	1	1	1
OSCAR	1	1	1	1	1	1
OSMR	1	0.69409383186473	1	1	1	1
PCOLCE	1	1	1	1	1	1
PDCD1LG2	1	1	1	1	1	1
PDGFRB	1	1	1	1	1	1
PECAM1	1	1	1	1	1	1
PF4	1	1	0.399424105306458	1	1	1
PF4V1	1	1	0.698272315919375	1	1	1
PFN1	1	1	1	1	1	1
PGAM1	1	1	1	1	1	1
PGK1	1	1	1	1	1	1
PGLYRP2	1	1	1	1	1	1
PI16	1	1	1	1	1	1
PI3	1	1	1	1	1	1
PIAS4	1	1	1	1	1	1
PIGR	1	1	1	1	1	1
PIP	1	1	1	1	1	1
PKM	1	1	1	1	1	1
PKP1	1	1	1	1	1	1
PLA2G1B	1	1	1	1	1	1
PLA2G2A	1	1	1	1	1	1
PLEC	1	1	1	1	1	1
PLG	1	0.469105198207365	1	1	1	1
PLTP	1	1	1	0.243006993006993	1	1
PLXDC2	1	1	1	1	1	1
POF1B	1	1	1	1	1	1
PON1	1	1	1	1	1	1
PPBP	1	1	1	1	1	1
PPIA	1	1	1	1	1	1
PRAP1	1	1	1	1	1	1
PRDX1	1	1	1	1	1	1
PRDX2	1	1	1	1	1	1
PREX1	1	1	1	1	1	1
PRG4	1	1	1	1	1	1
PRH1	1	0.62222607114248	1	1	1	1
PRNP	1	1	1	1	1	1
PROCR	1	1	1	1	1	1
PROS1	1	1	1	1	1	1
PRSS1	1	1	1	1	1	1
PSMA3	1	1	1	1	1	1
PTGDS	1	1	1	1	1	1
PTMA	1	1	1	1	1	1
PTPRB	1	1	1	1	1	1
PTPRC	1	1	1	1	1	1
PTPRG	1	1	1	1	1	1
PTPRJ	1	1	1	1	1	1
PTPRM	1	1	1	1	1	1
PTPRZ1	1	0.126263829050207	1	1	1	1
PVR	1	1	1	1	1	1
RACK1	1	1	1	1	1	1
RBP4	1	0.69409383186473	1	1	1	1
REG1A	1	1	1	1	1	1
REG1B	1	1	1	1	1	1
RNASE1	1	1	1	1	1	1
RNASE2	1	1	1	1	1	1
RNASE6	1	1	1	1	1	1
RNASE7	1	1	1	1	1	1
RPS3A	1	1	1	1	1	1
S100A11	1	1	1	1	1	1
S100A7	1	1	1	1	1	1
S100A8	1	1	1	1	1	1
S100A9	1	1	1	1	1	1
SAA4	1	1	1	1	1	1
SBSN	1	1	1	1	1	1
SELENOP	1	1	1	1	1	1
SELL	1	1	1	1	1	1
SELP	1	1	1	1	1	1
SEMG1	1	1	1	1	1	1
SEMG2	1	1	1	1	1	1
SERPINA1	1	1	1	1	1	1
SERPINA10	1	1	1	1	1	1
SERPINA3	1	1	1	1	1	1
SERPINA4	1	1	1	1	1	1
SERPINA5	1	1	1	1	1	1
SERPINA6	1	1	1	1	1	1
SERPINA7	1	1	1	1	1	1
SERPINB12	1	1	1	1	1	1
SERPINB3	1	1	1	1	1	1
SERPINB4	1	1	1	1	1	1
SERPINB5	1	1	1	1	1	1
SERPINC1	1	1	1	1	1	1
SERPIND1	1	1	1	1	1	1
SERPINF1	1	1	1	1	1	1
SERPINF2	1	1	1	1	1	1
SERPING1	1	1	1	1	1	1
SFN	1	1	1	1	1	1
SH3BGRL	1	1	1	1	1	1
SH3BGRL2	1	1	1	1	1	1
SH3BGRL3	1	1	1	1	1	1
SIPA1L1	1	1	1	1	1	1
SIRPA	1	1	1	1	1	1
SLC25A6	1	1	1	1	1	1
SLC38A10	1	1	1	1	1	1
SLPI	1	1	1	1	1	1
SLURP1	1	1	1	1	1	1
SNCA	1	1	1	1	1	1
SNRPD3	1	1	1	1	1	1
SOD3	1	1	1	1	1	1
SPARCL1	1	0.69409383186473	1	1	1	1
SPINK5	1	1	1	1	1	1
SPON1	1	1	1	1	1	1
SPP1	1	1	1	1	1	1
SRGN	1	1	1	1	1	1
TCN1	1	1	1	1	1	1
TF	1	0.69409383186473	1	1	1	1
TGM1	1	1	1	1	1	1
TGM3	1	1	1	1	1	1
TGM5	1	1	1	1	1	1
TGOLN2	1	1	1	1	1	1
THY1	1	1	1	1	1	1
TKT	1	1	1	1	1	1
TMEM25	1	1	1	1	1	1
TMSB4X	1	1	1	1	1	1
TNFRSF1A	1	1	1	1	1	1
TNFRSF1B	1	1	1	1	1	1
TNFRSF21	1	1	1	1	1	1
TNNT3	1	1	1	1	1	1
TPI1	1	1	1	1	1	1
TPM2	1	0.995431812769274	1	1	1	1
TTN	1	1	1	1	1	1
TTR	1	1	1	1	1	1
TUBA1B	1	1	1	1	1	1
TUBA1C	1	1	1	1	1	1
TUBA4A	1	1	1	1	1	1
TUBB	1	1	1	1	1	1
TWSG1	1	0.199506375976964	1	1	1	1
TXN	1	1	1	1	1	1
TYRO3	1	1	1	1	1	1
UBA1	1	1	1	1	1	1
UBB	1	1	1	1	1	1
UMOD	1	1	1	1	1	1
VASN	1	1	1	1	1	1
VCAM1	1	0.0105652861070818	1	1	1	1
VDAC1	1	1	1	1	1	1
VDAC2	1	1	1	1	1	1
VEGFD	1	1	1	1	1	1
VIT	1	1	1	1	1	1
VNN1	1	1	1	1	1	1
VTN	1	1	1	1	1	1
WFDC2	1	1	1	1	1	1
YWHAQ	1	1	1	1	1	1
ZG16B	1	1	1	1	1	1
ZNF451	1	1	1	1	1	1
BPIFA1	1	1	1	1	1	1
BPIFB4	1	1	1	1	1	1
CDHR5	1	1	1	1	1	1
HSPD1	1	1	1	1	1	1
IGKV1D-13	1	1	1	1	1	1
LDHB	1	1	1	1	1	1
PDAP1	1	1	1	1	1	1
PRB4	1	1	1	1	1	1
PSMA6	1	1	1	1	1	1
PSMB6	1	1	1	1	1	1
PZP	1	1	1	1	1	1
SAA1	1	1	1	1	1	1
SPRR2E	1	1	1	1	1	1
SPRR3	1	1	1	1	1	1
THBS1	1	1	1	1	1	1
CHGB	1	1	1	1	1	1
EIF4A1	1	1	1	1	1	1
LCN15	1	1	1	1	1	1
MYH3	1	1	1	1	1	1
ACAA2	1	1	1	1	1	1
CCT2	1	1	1	1	1	1
AC(0:0)	1	1	1	1	1	1
AC(10:0)	1	1	1	1	1	1
AC(10:1)	1	1	1	1	1	1
AC(10:2)	1	1	1	1	1	1
AC(10:3)	1	1	1	1	1	1
AC(11:0)	1	1	1	1	1	1
AC(12:0)	1	1	1	1	1	1
AC(12:1)	1	1	1	1	1	1
AC(13:0)	1	1	1	1	1	1
AC(14:0)	1	1	1	1	1	1
AC(14:1-DC)	1	1	1	1	1	1
AC(14:1)	1	1	1	1	1	1
AC(14:2)	1	1	1	1	1	1
AC(15:0)	1	1	1	1	1	1
AC(16:0)	1	1	1	1	1	1
AC(16:2)	1	1	1	1	1	1
AC(17:0)	1	1	1	1	1	1
AC(18:0)	1	1	1	1	1	1
AC(18:1-OH)	1	1	1	0.565850815850816	1	1
AC(18:1)	1	1	1	1	1	1
AC(18:2)	1	1	1	1	1	1
AC(19:0)	1	1	1	1	1	1
AC(2:0)	1	1	1	1	1	1
AC(3:0)	1	1	1	1	1	1
AC(4:0-OH)	1	1	1	1	1	1
AC(4:0)	1	1	1	1	1	1
AC(4:1)	1	1	1	1	1	1
AC(5:0-DC)	1	1	1	1	1	1
AC(5:0-OH)	1	1	1	1	1	1
AC(5:0)	1	1	1	1	1	1
AC(5:1)	1	1	1	1	1	1
AC(6:0-OH)	1	1	1	1	1	1
AC(6:0)	1	1	1	1	1	1
AC(6:1)	1	1	1	1	1	1
AC(7:0-DC)	1	1	1	1	1	1
AC(7:0)	1	1	1	1	1	1
AC(8:0)	1	1	1	1	1	1
AC(8:1-OH)	1	1	1	1	1	1
AC(8:1)	1	1	1	1	1	1
ADMA	1	1	1	1	1	1
Ala	1	1	1	1	1	1
alpha-AAA	1	1	1	0.966033966033966	1	1
Arg	1	1	1	1	1	1
Asn	1	1	1	1	1	1
Asp	1	1	1	1	1	1
c4-OH-Pro	1	1	1	1	1	1
Cit	1	1	1	1	1	1
Creatinine (M)	1	1	1	1	1	1
DOPA	1	1	1	1	1	1
Gln	1	1	1	1	1	1
Glu	1	1	1	1	1	1
Gly	1	1	1	1	1	1
His	1	1	1	1	1	1
Ile	1	1	1	1	1	1
Kynurenine	1	1	1	1	1	1
Lys	1	1	1	1	1	1
Met	1	1	1	1	1	1
Met-SO	1	1	1	1	1	1
Nitro-Tyr	1	1	1	1	1	1
Orn	1	1	1	1	1	1
PEA	1	1	1	1	1	1
Phe	1	1	1	1	1	1
Pro	1	1	1	1	1	1
Putrescine	1	1	1	1	1	1
Sarcosine	1	0.44872155708069	0.698272315919375	1	1	1
SDMA	1	1	1	1	1	1
Ser	1	1	1	1	1	1
Serotonin	1	1	1	1	1	1
t4-OH-Pro	1	1	1	1	1	1
Taurine	1	1	1	1	1	1
Thr	1	1	1	1	1	1
Trp	1	1	1	1	1	1
Tyr	1	1	1	1	1	1
Val	1	1	1	1	1	1
xLeu	1	1	1	1	1	1
AC(14:1-OH)	1	1	1	1	1	1
AC(16:2-OH)	1	1	1	1	1	1
AC(4:0-DC)	1	1	1	1	1	1
CE(18:2)	1	1	1	1	1	1
CE(20:5)	1	1	1	1	1	1
CE(22:5)	1	1	1	1	1	1
CE(22:6)	1	1	1	1	1	1
Cer(42:1)	1	1	1	1	1	1
Cer(42:2)	1	1	1	1	1	1
DG-O(34:1)	1	1	1	1	1	1
DG(34:3)	1	1	1	1	1	1
DG(36:3)	1	1	1	1	1	1
DG(36:4)	1	1	1	1	1	1
DG(39:0)	1	1	1	1	1	1
H1	1	1	1	1	1	1
LPC-O(16:1)	1	1	1	1	1	1
LPC-O(18:1)	1	1	1	1	1	1
LPC-O(18:2)	1	1	1	1	1	1
LPC(14:0)	1	1	1	1	1	1
LPC(15:0)	1	1	1	1	1	1
LPC(16:0)	1	1	1	1	1	1
LPC(16:1)	1	1	1	1	1	1
LPC(17:0)	1	1	1	1	1	1
LPC(17:1)	1	1	1	1	1	1
LPC(18:0)	1	1	1	1	1	1
LPC(18:1)	1	1	1	1	1	1
LPC(18:2)	1	1	1	1	1	1
LPC(20:3)	1	1	1	1	1	1
LPC(20:4)	1	1	1	1	1	1
LPC(22:5)	1	1	1	1	1	1
LPC(22:6)	1	1	1	1	1	1
LPC(24:1)	1	1	1	1	1	1
PC-O(26:0)	1	1	1	1	1	1
PC-O(30:0)	1	1	1	1	1	1
PC-O(32:0)	1	1	1	1	1	1
PC-O(32:1)	1	1	1	1	1	1
PC-O(34:1)	1	1	1	1	1	1
PC-O(34:2)	1	1	1	1	1	1
PC-O(34:3)	1	1	1	1	1	1
PC-O(36:3)	1	1	1	1	1	1
PC-O(36:4)	1	1	1	1	1	1
PC-O(36:5)	1	1	1	1	1	1
PC-O(36:6)	1	1	1	1	1	1
PC-O(38:3)	1	1	1	1	1	1
PC-O(38:4)	1	1	1	1	1	1
PC-O(38:5)	1	1	1	1	1	1
PC-O(38:6)	1	1	1	1	1	1
PC-O(40:4)	1	1	1	1	1	1
PC-O(40:5)	1	1	1	1	1	1
PC-O(40:6)	1	1	1	1	1	1
PC-O(40:7)	1	1	1	1	1	1
PC-O(40:8)	1	1	1	1	1	1
PC-O(42:5)	1	1	1	1	1	1
PC-O(42:6)	1	1	1	1	1	1
PC(27:1)	1	1	1	1	1	1
PC(29:0)	1	1	1	1	1	1
PC(30:0)	1	1	1	1	1	1
PC(31:0)	1	1	1	1	1	1
PC(32:0)	1	1	1	1	1	1
PC(32:1)	1	1	1	1	1	1
PC(32:2)	1	1	1	1	1	1
PC(32:3)	1	1	1	1	1	1
PC(32:6)	1	1	1	1	1	1
PC(33:0)	1	1	1	1	1	1
PC(33:1)	1	1	1	1	1	1
PC(33:2)	1	1	1	1	1	1
PC(34:1)	1	1	1	1	1	1
PC(34:2)	1	1	1	1	1	1
PC(34:3)	1	1	1	1	1	1
PC(34:4)	1	1	1	1	1	1
PC(35:1)	1	1	1	1	1	1
PC(35:2)	1	1	1	1	1	1
PC(35:3)	1	1	1	1	1	1
PC(35:5)	1	1	1	1	1	1
PC(36:2)	1	1	1	1	1	1
PC(36:3)	1	1	1	1	1	1
PC(36:4)	1	1	1	1	1	1
PC(36:5)	1	1	1	1	1	1
PC(36:6)	1	1	1	1	1	1
PC(37:4)	1	1	1	1	1	1
PC(37:5)	1	1	1	1	1	1
PC(37:6)	1	1	1	1	1	1
PC(38:3)	1	1	1	1	1	1
PC(38:4)	1	1	1	1	1	1
PC(38:6)	1	1	1	1	1	1
PC(38:7)	1	1	1	1	1	1
PC(39:4)	1	1	1	1	1	1
PC(39:5)	1	1	1	1	1	1
PC(39:6)	1	1	1	1	1	1
PC(40:4)	1	1	1	1	1	1
PC(40:5)	1	1	1	1	1	1
PC(40:6)	1	1	1	1	1	1
PC(40:7)	1	1	1	1	1	1
PC(40:8)	1	1	1	1	1	1
PC(40:9)	1	1	1	1	1	1
PC(42:10)	1	1	1	1	1	1
PC(43:2)	1	1	1	1	1	1
SM(31:1)	1	1	1	1	1	1
SM(32:1)	1	1	1	1	1	1
SM(32:2)	1	1	1	1	1	1
SM(33:1)	1	1	1	1	1	1
SM(34:1)	1	1	1	1	1	1
SM(34:2)	1	1	1	1	1	1
SM(35:1)	1	1	1	1	1	1
SM(36:1)	1	1	1	1	1	1
SM(36:2)	1	1	1	1	1	1
SM(37:1)	1	1	1	1	1	1
SM(38:1)	1	1	1	1	1	1
SM(38:2)	1	1	1	1	1	1
SM(39:1)	1	1	1	1	1	1
SM(39:2)	1	1	1	1	1	1
SM(40:1)	1	1	1	1	1	1
SM(40:2)	1	1	1	1	1	1
SM(40:4)	1	1	1	1	1	1
SM(41:1)	1	1	1	1	1	1
SM(41:2)	1	1	1	1	1	1
SM(42:1)	1	1	1	1	1	1
SM(42:2)	1	1	1	1	1	1
SM(42:3)	1	1	1	1	1	1
SM(43:2)	1	1	1	1	1	1
TG(44:2)	1	1	1	1	1	1
TG(50:3)	1	1	1	1	1	1
TG(52:2)	1	1	0.100061703002879	1	1	1
TG(52:4)	1	1	1	1	1	1
TG(56:8)	1	0.9245707852519	1	1	1	1
CE(18:1)	1	1	1	1	1	1
DG(34:1)	1	1	1	1	1	1
LPC(20:1)	1	1	1	1	1	1
PC-O(33:6)	1	1	1	1	1	1
PC-O(36:2)	1	1	1	1	1	1
PC(26:0)	1	1	1	1	1	1
PC(38:1)	1	1	1	1	1	1
PC(38:5)	1	1	1	1	1	1
PC(39:7)	1	1	1	1	1	1
PC(42:6)	1	1	1	1	1	1
SM(36:0)	1	1	1	1	1	1
SM(38:3)	1	1	1	1	1	1
TG(50:4)	1	1	1	1	1	1
DG-O(36:4)	1	1	1	1	1	1
DG(36:2)	1	1	1	1	1	1
PC-O(40:3)	1	1	1	1	1	1
PC-O(44:5)	1	1	1	1	1	1
PC-O(44:6)	1	1	1	1	1	1
PC(31:1)	1	1	1	1	1	1
PC(37:2)	1	1	1	1	1	1
PC(38:2)	1	1	1	1	1	1
TG(44:1)	1	1	1	1	1	1
TG(54:3)	1	1	1	1	1	1
DG(32:2)	1	1	1	1	1	1
LPC(24:0)	1	1	1	1	1	1
PC-O(32:2)	1	1	1	1	1	1
PC(42:3)	1	1	1	1	1	1
SM(33:2)	1	1	1	1	1	1
DG(32:1)	1	1	1	1	1	1
DG(38:5)	1	1	1	1	1	1
DG(41:1)	1	1	1	1	1	1
DG(42:2)	1	1	1	1	1	1
DG(44:3)	1	1	1	1	1	1
PC(29:2)	1	1	1	1	1	1
SM(43:1)	1	1	1	1	1	1
TG(44:4)	1	1	1	1	1	1
TG(48:2)	1	1	1	1	1	1
TG(48:3)	1	1	1	1	1	1
TG(50:2)	1	1	1	1	1	1
TG(51:4)	1	1	1	1	1	1
CE(16:1)	1	1	1	1	1	1
CE(17:1)	1	1	1	1	1	1
CE(18:3)	1	1	1	1	1	1
CE(20:4)	1	1	1	1	1	1
Cer(40:1)	1	1	1	1	1	1
Cer(41:1)	1	1	1	1	1	1
Cer(43:1)	1	1	1	1	1	1
DG-O(32:2)	1	1	1	1	1	1
DG(38:0)	1	1	1	1	1	1
DG(42:1)	1	1	1	1	1	1
LPC-O(18:0)	1	1	1	1	1	1
PC-O(34:4)	1	1	1	1	1	1
PC-O(35:3)	1	1	1	1	1	1
PC-O(37:6)	1	1	1	1	1	1
PC(27:0)	1	1	1	1	1	1
PC(29:1)	1	1	1	1	1	1
PC(32:5)	1	1	1	1	1	1
PC(33:4)	1	1	1	1	1	1
PC(37:3)	1	1	1	1	1	1
PC(40:1)	1	1	1	1	1	1
PC(40:2)	1	1	1	1	1	1
PC(40:3)	1	1	1	1	1	1
PC(41:1)	1	1	1	1	1	1
PC(41:2)	1	1	1	1	1	1
PC(41:3)	1	1	1	1	1	1
PC(41:4)	1	1	1	1	1	1
PC(41:5)	1	1	1	1	1	1
PC(41:8)	1	1	1	1	1	1
PC(42:1)	1	1	1	1	1	1
PC(42:2)	1	1	1	1	1	1
PC(42:4)	1	1	1	1	1	1
PC(42:5)	1	1	1	1	1	1
PC(44:1)	1	1	1	1	1	1
PC(44:12)	1	1	1	1	1	1
PC(44:3)	1	1	1	1	1	1
PC(44:5)	1	1	1	1	1	1
PC(44:6)	1	1	1	1	1	1
PC(44:7)	1	1	1	1	1	1
PC(46:2)	1	1	1	1	1	1
SM(44:1)	1	1	1	1	1	1
SM(44:2)	1	1	1	1	1	1
TG(46:2)	1	1	1	1	1	1
TG(48:1)	1	1	1	1	1	1
TG(49:1)	1	1	1	1	1	1
TG(49:2)	1	1	1	1	1	1
TG(50:1)	1	1	1	1	1	1
TG(51:1)	1	1	1	1	1	1
TG(51:2)	1	1	1	1	1	1
TG(51:3)	1	1	1	1	1	1
TG(51:5)	1	1	1	1	1	1
TG(52:3)	1	1	1	1	1	1
TG(52:5)	1	1	1	1	1	1
TG(52:6)	1	1	1	1	1	1
TG(52:7)	1	1	1	1	1	1
TG(53:4)	1	1	1	1	1	1
TG(53:5)	1	1	1	1	1	1
TG(53:6)	1	1	1	1	1	1
TG(54:4)	1	1	1	1	1	1
TG(54:5)	1	1	1	1	1	1
TG(54:6)	1	1	1	1	1	1
TG(54:7)	1	1	1	1	1	1
TG(55:7)	1	1	1	1	1	1
TG(56:6)	1	1	1	1	1	1
TG(56:7)	1	1	1	1	1	1
TG(56:9)	1	1	1	1	1	1
PC(34:5)	1	1	1	1	1	1
PC(42:7)	1	1	1	1	1	1
Cer(34:0)	1	1	1	1	1	1
PC(44:10)	1	1	1	1	1	1
P1	1	1	1	1	1	1
P10	1	1	1	1	1	1
P11	1	1	1	1	1	1
P12	1	1	1	1	1	1
P13	1	1	1	1	1	1
P14	1	1	1	1	1	1
P15	1	1	1	1	1	1
P16	1	1	1	1	1	1
P17	1	1	1	1	1	1
P18	1	1	1	1	1	1
P19	1	1	1	1	1	1
P2	1	1	1	1	1	1
P20	1	1	1	1	1	1
P21	1	1	1	1	1	1
P22	1	1	1	1	1	1
P23	1	1	1	1	1	1
P24	1	1	1	1	1	1
P25	1	1	1	1	1	1
P26	1	1	1	1	1	1
P27	1	1	1	1	1	1
P3	1	1	1	1	1	1
P4	1	1	1	1	1	1
P5	1	1	1	1	1	1
P6	1	1	1	1	1	1
P7	1	1	1	1	1	1
P8	1	1	1	1	1	1
P9	1	1	1	1	1	1
abT CD4	1	1	1	1	1	1
abT CD4 CM	1	1	1	1	1	1
abT CD4 CM CD27-	1	1	1	1	1	1
abT CD4 CM CD27+	1	1	1	1	1	1
abT CD4 EM	1	1	1	1	1	1
abT CD4 EMRA	1	1	1	1	1	1
abT CD4 NV	1	1	1	1	1	1
abT CD4 SCM	1	1	1	1	1	1
abT CD8	1	1	1	1	1	1
abT CD8 CM	1	1	1	1	1	1
abT CD8 CM CD27-	1	1	1	1	1	1
abT CD8 CM CD27+	1	1	1	1	1	1
abT CD8 EM	1	1	1	1	1	1
abT CD8 EMRA	1	1	1	1	1	1
abT CD8 NV	1	1	1	1	1	1
abT CD8 SCM	1	1	1	1	1	1
abT DN	1	1	1	1	1	1
abT DP	1	1	1	1	1	1
B ACT	1	1	1	1	1	1
B Cells	1	1	1	1	1	1
B CLSW	1	1	1	1	1	1
B FOLL	1	1	1	1	1	1
B MEM	1	1	1	1	1	1
B MZ	1	1	1	1	1	1
B NV	1	1	1	1	1	1
B PB	1	1	1	1	1	1
B PC	1	1	1	1	1	1
gdT Cells	1	1	1	1	1	1
MC	1	0.552858905800082	1	0.646020646020646	1	1
MC CL	1	0.552858905800082	1	0.646020646020646	1	1
MC INT	1	1	1	1	1	1
MC NC	1	1	1	1	1	1
NK 56hi 16lo	1	1	1	1	1	1
NK 56lo 16Hi	1	1	1	1	1	1
NK 56lo 16lo	1	1	1	1	1	1
NK Cells	1	1	1	1	1	1
PCHorvath1	3.82079e-17	1	0	0.00504207	0	0
PCHorvath2	1.59081e-11	1.06911e+07	0.0221443791161984	5.58086e-26	1	0
PCHannum	0	1	0	0	0	0
PCPhenoAge	1	3.66921e+08	0	0	1.13546e-57	0
PCGrimAge	5.64665e-33	1.62796e-09	0.000580557	59.6579	0	1
PCDNAmTL	0	0	0	1.55254e-37	0	0
Horvath	3651.31	0	0	1.83682e-180	0	0.0360330543218938
Hannum	0	1	0	0	0.000388702696045241	0
PhenoAge	1.70439e-216	5.68085e-45	0	3.85084e-101	0	0
OMICmAge	0	1	0	0	0	0
DNAmFitAge	7.15645e-06	0	1	2.84086e-59	0	4.19924e-18
DNAmGait	0	1	6.90518e-07	0	4.22845e-183	4.87566e-16
DNAmGrip	0	6.68939e-09	3.66917e-55	0	1.47582e-78	0.00161375229818573
DNAmVO2max	0	6.24913e+09	1	0	3.8642e-40	1
AdaptAge	0	0	4.62388e-36	1.06359e-16	0	0
CausAge	0.32943897748815	684550	1	1	1	0
DamAge	0	0	29464.8	1	3.57323e-85	0
IntrinClock	0	0	0	2.92244e-06	0	0
cAge	6.29989e+06	0	0	2.97389e-36	0	0
Stochastic Zhang	0	0	0	6.18856e+08	0.0108396229128363	9.13423e-50
Stochastic Horvath	1.39673e+06	0	0	1.11296e-93	0	0.00101822838144416
Stochastic PhenoAge	0	0	0.221199	0.0240709581658137	9.63423e-110	0
Retroclock	1	0	0	1.4499e-44	0	0
Blood	2.70841e-21	0	2.63912e-86	0	1.9753e-17	0
Brain	0.000824695637596795	0	0	0	1	0
Inflammation	0	6.41769e-101	0	0	0	0
Heart	1.03471e-195	2.23256e-25	7.11491e-65	0.000316819	1.02624e+06	0
Hormone	0	2.81099e-134	0	0	2.39062e+08	0
Immune	7.42744e-06	1	2.71546e-85	5.15134e-167	1	3.06439e-228
Kidney	0.0331389225259763	0	5.03277e-48	0	2.9162e-37	0
Liver	3.61209e+07	2.2187e-182	0	0	0	0
Metabolic	0	0	0	0	1	0
Lung	6.05608e-108	0	1.4366e-54	0	0.00041817702526159	1.05021e-147
MusculoSkeletal	0	0	0	0	0	2.16897e+09
SystemsAge	8.86242e-157	1.10946e-38	1.08231e-25	0.686114391597669	5.12392e+07	0
IntrinsicCapcity	1.53071e-155	0.000309871767928982	0	3.46484e-56	0	136541
