# Supplementary material for: Multi‐Omics Analysis Reveals Biomarkers That Contribute to Biological Age Rejuvenation in Response to Single‐Blinded Randomized Placebo‐Controlled Therapeutic Plasma Exchange
Source: Aging Cell. 2025 May 27;24(8):e70103. doi: 10.1111/acel.70103 (PMC12341816; doi:10.1111/acel.70103)
Supplement: Supplementary file 3 — Table S3. Correlation of the changes in clinical, iAge, proteomic, metabolomic, lipidomic, glycomic, and cytomic measurements and the changes in the epigenetic clocks at time point 2 versus time point 1. [file ACEL-24-e70103-s003.xlsx]

## Sheet: Sheet1
omics	mean_r	group	feature	fdr_zero	fdr_sham
Clinical	0.408956	TPE + IVIG (B)	A1C	0.0153687	0.152333
Clinical	0.173323	TPE (M)	A1C	0.238174	1
Clinical	0.0599106	Sham	A1C	1	1
Clinical	0.061212	TPE (M)	Absolute Basophil	1	1
Clinical	0.0742105	Sham	Absolute Basophil	1	1
Clinical	0.209286	TPE (M)	Absolute Eosinophil	0.00197073	1
Clinical	0.0506025	Sham	Absolute Eosinophil	1	1
Clinical	-0.0145151	TPE + IVIG (B)	Absolute Lymphocytes	1	1
Clinical	-0.406923	TPE (B)	Absolute Lymphocytes	0.000526324	0.000144623
Clinical	-0.0026936	TPE (M)	Absolute Lymphocytes	1	1
Clinical	0.0629858	Sham	Absolute Lymphocytes	1	1
Clinical	0.115305	TPE + IVIG (B)	Absolute Monocyte	1	1
Clinical	0.108135	TPE (B)	Absolute Monocyte	1	1
Clinical	-0.0677139	TPE (M)	Absolute Monocyte	1	1
Clinical	-0.0216086	Sham	Absolute Monocyte	1	1
Clinical	-0.0500521	TPE + IVIG (B)	Absolute Neutrophils	1	1
Clinical	-0.160714	TPE (B)	Absolute Neutrophils	1	1
Clinical	0.284175	TPE (M)	Absolute Neutrophils	0.000449304	5.70087e-06
Clinical	-0.163628	Sham	Absolute Neutrophils	0.384653	1
Clinical	0.127799	TPE (B)	Albumin	1	1
Clinical	-0.0202183	TPE (M)	Albumin	1	1
Clinical	-0.0338484	Sham	Albumin	1	1
Clinical	-0.0992099	TPE (M)	Albumin/Globulin	1	1
Clinical	-0.203088	Sham	Albumin/Globulin	0.531133	1
Clinical	0.286111	TPE + IVIG (B)	Alkaline Phosphatase	0.282544	1
Clinical	-0.0505952	TPE (B)	Alkaline Phosphatase	1	1
Clinical	0.288284	TPE (M)	Alkaline Phosphatase	5.09115e-05	0.0272578
Clinical	0.0471878	Sham	Alkaline Phosphatase	1	1
Clinical	-0.187302	TPE + IVIG (B)	ALT	1	0.326004
Clinical	0.311627	TPE (B)	ALT	0.00223695	0.840913
Clinical	0.267003	TPE (M)	ALT	4.65892e-06	1
Clinical	0.100463	Sham	ALT	1	1
Clinical	-0.0571429	TPE + IVIG (B)	AST	1	1
Clinical	0.184624	TPE (M)	AST	0.0622087	1
Clinical	0.122553	Sham	AST	1	1
Clinical	0.096898	TPE + IVIG (B)	Basophils %	1	1
Clinical	-0.0944497	TPE (B)	Basophils %	1	1
Clinical	0.0806609	TPE (M)	Basophils %	1	1
Clinical	-0.0749666	Sham	Basophils %	1	1
Clinical	-0.55	TPE + IVIG (B)	Bilirubin	0.727912	0.663987
Clinical	-0.31874	TPE (B)	Bilirubin	0.060298	0.00863362
Clinical	0.253192	TPE (M)	Bilirubin	0.000925057	1
Clinical	0.115865	Sham	Bilirubin	1	1
Clinical	-0.184466	TPE + IVIG (B)	BUN/Creatinine	1	1
Clinical	0.0873882	Sham	BUN/Creatinine	1	1
Clinical	0.314286	TPE + IVIG (B)	Calcium	0.0084757	0.00124175
Clinical	-0.309142	TPE (B)	Calcium	0.000451748	1
Clinical	0.359172	TPE (M)	Calcium	0.000106492	6.38283e-05
Clinical	-0.165039	Sham	Calcium	1	1
Clinical	-0.3	TPE + IVIG (B)	Chloride	0.0105148	0.0119331
Clinical	-0.340965	TPE (B)	Chloride	0.00386674	0.00360995
Clinical	0.260969	TPE (M)	Chloride	0.000408021	1
Clinical	0.130053	Sham	Chloride	1	1
Clinical	0.188889	TPE + IVIG (B)	Chol/HDL	0.430387	0.00371778
Clinical	0.184466	TPE (M)	Chol/HDL	1	0.0475269
Clinical	-0.229663	Sham	Chol/HDL	0.239018	1
Clinical	0.188889	TPE + IVIG (B)	Cholesterol	0.430387	1
Clinical	0.049537	Sham	Cholesterol	1	1
Clinical	0.209524	TPE + IVIG (B)	Creatinine	0.0594961	1
Clinical	-0.0191951	TPE (B)	Creatinine	1	0.0332496
Clinical	-0.30294	TPE (M)	Creatinine	0.00233367	1.54966e-06
Clinical	0.259259	Sham	Creatinine	0.0175952	1
Clinical	-0.104167	Sham	DHEA	1	1
Clinical	-0.126984	TPE + IVIG (B)	eGFR	1	1
Clinical	-0.488722	TPE (B)	eGFR	0.00505243	0.0839843
Clinical	0.386186	TPE (M)	eGFR	1.04105e-06	1.16925e-08
Clinical	-0.177826	Sham	eGFR	0.247262	1
Clinical	0.229739	TPE + IVIG (B)	Eosinophils %	0.0153687	1
Clinical	-0.064419	TPE (B)	Eosinophils %	1	1
Clinical	0.221574	TPE (M)	Eosinophils %	0.00103528	1
Clinical	0.0628637	Sham	Eosinophils %	1	1
Clinical	-0.0922619	Sham	Estradiol	1	1
Clinical	-0.258702	TPE (B)	Ferritin	0.796099	1
Clinical	0.042328	TPE (M)	Ferritin	1	1
Clinical	-0.010582	Sham	Ferritin	1	1
Clinical	-0.166667	TPE + IVIG (B)	Free Testosterone	1	1
Clinical	0.0330688	Sham	Free Testosterone	1	1
Clinical	0.0708609	Sham	GGT	1	1
Clinical	-0.452778	TPE + IVIG (B)	Globulin	1	1
Clinical	-0.366667	TPE (B)	Globulin	1	1
Clinical	0.10357	TPE (M)	Globulin	1	1
Clinical	0.196085	Sham	Globulin	0.217106	1
Clinical	-0.417516	TPE + IVIG (B)	Glucose	0.0105148	0.000102385
Clinical	-0.0714286	TPE (B)	Glucose	1	0.498294
Clinical	0.215152	TPE (M)	Glucose	0.00124386	1
Clinical	0.218981	Sham	Glucose	0.1216	1
Clinical	-0.461083	TPE + IVIG (B)	HDL	0.00171152	1.69848e-05
Clinical	0.105556	TPE (M)	HDL	1	1
Clinical	0.213889	Sham	HDL	0.134573	1
Clinical	0.147817	TPE + IVIG (B)	Hematocrit	0.385485	1
Clinical	-0.252262	TPE (B)	Hematocrit	0.159899	1
Clinical	0.0851852	TPE (M)	Hematocrit	1	1
Clinical	-0.0383838	Sham	Hematocrit	1	1
Clinical	0.139881	TPE + IVIG (B)	Hgb	0.334447	1
Clinical	-0.219246	TPE (B)	Hgb	0.334447	1
Clinical	0.140404	TPE (M)	Hgb	0.18156	1
Clinical	-0.0215488	Sham	Hgb	1	1
Clinical	-0.166667	TPE + IVIG (B)	HSCRP	1	1
Clinical	-0.142527	TPE (B)	HSCRP	0.914849	1
Clinical	0.255556	TPE (M)	HSCRP	0.0084757	0.0107782
Clinical	-0.0608466	Sham	HSCRP	1	1
Clinical	0.120635	Sham	Insulin	1	1
Clinical	-0.169312	Sham	Iron	0.966899	1
Clinical	0.188889	TPE + IVIG (B)	LDL	0.430387	1
Clinical	0.00231481	Sham	LDL	1	1
Clinical	0.139881	TPE + IVIG (B)	Lymphocytes %	0.518741	1
Clinical	-0.0740771	TPE (B)	Lymphocytes %	1	0.573181
Clinical	-0.123906	TPE (M)	Lymphocytes %	1	0.0772496
Clinical	0.118373	Sham	Lymphocytes %	1	1
Clinical	-0.239434	TPE + IVIG (B)	MCH	0.0152582	0.000228626
Clinical	-0.434893	TPE (B)	MCH	0.00176962	4.57118e-05
Clinical	0.187775	TPE (M)	MCH	0.0699662	1
Clinical	0.167003	Sham	MCH	0.407032	1
Clinical	-0.0277778	TPE + IVIG (B)	MCHC	1	1
Clinical	-0.168254	TPE (B)	MCHC	1	0.582435
Clinical	0.119501	TPE (M)	MCHC	0.430387	1
Clinical	0.0780841	Sham	MCHC	1	1
Clinical	-0.195437	TPE + IVIG (B)	MCV	0.531133	0.0751487
Clinical	-0.328373	TPE (B)	MCV	0.0153687	0.00162358
Clinical	0.13357	TPE (M)	MCV	1	1
Clinical	0.132895	Sham	MCV	1	1
Clinical	0.438492	TPE + IVIG (B)	Monocytes %	1.61999e-05	0.000327712
Clinical	0.201209	TPE (B)	Monocytes %	0.0131074	1
Clinical	-0.113468	TPE (M)	Monocytes %	1	1
Clinical	0.0413287	Sham	Monocytes %	1	1
Clinical	0.154661	TPE + IVIG (B)	Neutrophils %	0.794243	0.391644
Clinical	-0.191468	TPE (B)	Neutrophils %	0.374076	1
Clinical	0.183165	TPE (M)	Neutrophils %	0.000911288	0.0238536
Clinical	-0.0695714	Sham	Neutrophils %	1	1
Clinical	-0.332341	TPE + IVIG (B)	Platelets	0.00354669	0.00164103
Clinical	0.0801347	TPE (M)	Platelets	1	1
Clinical	0.0673401	Sham	Platelets	1	1
Clinical	0.279417	TPE + IVIG (B)	Potassium	0.0946597	0.0460828
Clinical	-0.120626	TPE (B)	Potassium	1	1
Clinical	-0.0289729	TPE (M)	Potassium	1	1
Clinical	-0.0486865	Sham	Potassium	1	1
Clinical	-0.373389	TPE (B)	Protein	0.000338037	0.000210077
Clinical	0.11736	TPE (M)	Protein	1	1
Clinical	0.0722222	Sham	Protein	1	1
Clinical	0.255952	TPE + IVIG (B)	RBC	0.000793687	0.00693527
Clinical	0.0376984	TPE (B)	RBC	1	1
Clinical	-0.0262626	TPE (M)	RBC	1	1
Clinical	-0.0525253	Sham	RBC	1	1
Clinical	-0.13464	TPE + IVIG (B)	RDW	1	1
Clinical	0.195437	TPE (B)	RDW	0.181249	0.0200195
Clinical	-0.131891	TPE (M)	RDW	1	1
Clinical	-0.127422	Sham	RDW	1	1
Clinical	-0.164722	TPE (B)	Sodium	1	0.599451
Clinical	0.0851981	TPE (M)	Sodium	1	1
Clinical	0.136322	Sham	Sodium	1	1
Clinical	0.0727513	Sham	Testosterone	1	1
Clinical	0.05	TPE + IVIG (B)	Trig	1	0.54504
Clinical	-0.161111	TPE (M)	Trig	1	1
Clinical	-0.203419	Sham	Trig	0.0863616	1
Clinical	-0.555167	TPE (B)	TSH	0.000363383	0.000502012
Clinical	-0.0257937	Sham	TSH	1	1
Clinical	0.00198413	Sham	Uric Acid	1	1
Clinical	0.0205214	TPE + IVIG (B)	WBC	1	1
Clinical	-0.179687	TPE (B)	WBC	0.658744	1
Clinical	0.155691	TPE (M)	WBC	0.632443	0.0459672
Clinical	-0.113315	Sham	WBC	1	1
Cytomics	0.236111	TPE + IVIG (B)	abT CD4	0.00474154	3.5065e-06
Cytomics	-0.106349	TPE (B)	abT CD4	1	1
Cytomics	-0.0562169	TPE (M)	abT CD4	1	1
Cytomics	-0.2367	Sham	abT CD4	0.0140762	1
Cytomics	-0.276455	TPE (M)	abT CD4 CM	4.20134e-05	0.147497
Cytomics	-0.0215488	Sham	abT CD4 CM	1	1
Cytomics	-0.14127	TPE (B)	abT CD4 CM CD27-	1	1
Cytomics	-0.171958	TPE (M)	abT CD4 CM CD27-	0.112243	1
Cytomics	-0.0922559	Sham	abT CD4 CM CD27-	1	1
Cytomics	0.4625	TPE + IVIG (B)	abT CD4 CM CD27+	3.93914e-05	0.00303654
Cytomics	-0.276455	TPE (M)	abT CD4 CM CD27+	4.20134e-05	0.0156727
Cytomics	0.0393939	Sham	abT CD4 CM CD27+	1	1
Cytomics	0.190278	TPE + IVIG (B)	abT CD4 EM	0.0946478	0.0577785
Cytomics	-0.0800265	TPE (M)	abT CD4 EM	1	1
Cytomics	-0.111111	Sham	abT CD4 EM	1	1
Cytomics	-0.178241	TPE + IVIG (B)	abT CD4 EMRA	0.199708	1
Cytomics	-0.244444	TPE (B)	abT CD4 EMRA	0.0755578	1
Cytomics	-0.228175	TPE (M)	abT CD4 EMRA	0.0217949	1
Cytomics	-0.17037	Sham	abT CD4 EMRA	0.192483	1
Cytomics	0.037037	TPE + IVIG (B)	abT CD4 NV	1	1
Cytomics	-0.106349	TPE (B)	abT CD4 NV	1	1
Cytomics	-0.0641534	TPE (M)	abT CD4 NV	1	1
Cytomics	-0.145791	Sham	abT CD4 NV	1	1
Cytomics	0.367593	TPE + IVIG (B)	abT CD4 SCM	0.000853788	0.0180846
Cytomics	-0.244444	TPE (B)	abT CD4 SCM	0.109441	0.0509856
Cytomics	0.121032	TPE (M)	abT CD4 SCM	1	1
Cytomics	0.0484848	Sham	abT CD4 SCM	1	1
Cytomics	-0.174603	TPE (B)	abT CD8	1	0.492736
Cytomics	0.00132275	TPE (M)	abT CD8	1	1
Cytomics	0.0902357	Sham	abT CD8	1	1
Cytomics	0.374537	TPE + IVIG (B)	abT CD8 CM	5.43717e-05	0.0180846
Cytomics	-0.174603	TPE (B)	abT CD8 CM	0.256641	0.140319
Cytomics	-0.119709	TPE (M)	abT CD8 CM	1	1
Cytomics	0.0740741	Sham	abT CD8 CM	1	1
Cytomics	-0.144444	TPE (B)	abT CD8 CM CD27-	0.586439	1
Cytomics	-0.0310847	TPE (M)	abT CD8 CM CD27-	1	1
Cytomics	0.0232323	Sham	abT CD8 CM CD27-	1	1
Cytomics	0.316204	TPE + IVIG (B)	abT CD8 CM CD27+	0.000314222	0.147497
Cytomics	-0.0492063	TPE (B)	abT CD8 CM CD27+	1	1
Cytomics	-0.18254	TPE (M)	abT CD8 CM CD27+	0.259218	0.147497
Cytomics	0.0740741	Sham	abT CD8 CM CD27+	1	1
Cytomics	0.194907	TPE + IVIG (B)	abT CD8 EM	0.12232	1
Cytomics	-0.139683	TPE (B)	abT CD8 EM	1	0.265949
Cytomics	0.161279	Sham	abT CD8 EM	0.0295972	1
Cytomics	0.119907	TPE + IVIG (B)	abT CD8 EMRA	1	1
Cytomics	-0.0489418	TPE (M)	abT CD8 EMRA	1	1
Cytomics	0.00606061	Sham	abT CD8 EMRA	1	1
Cytomics	0.0541667	TPE + IVIG (B)	abT CD8 NV	1	0.0198849
Cytomics	-0.149206	TPE (B)	abT CD8 NV	0.586439	1
Cytomics	0.0740741	TPE (M)	abT CD8 NV	1	0.116738
Cytomics	-0.16229	Sham	abT CD8 NV	0.013836	1
Cytomics	0.396759	TPE + IVIG (B)	abT CD8 SCM	6.69072e-06	0.000299459
Cytomics	-0.247619	TPE (B)	abT CD8 SCM	0.037351	0.0078491
Cytomics	0.248016	TPE (M)	abT CD8 SCM	0.216913	1
Cytomics	0.062963	Sham	abT CD8 SCM	1	1
Cytomics	0.438889	TPE + IVIG (B)	abT DN	2.45104e-05	2.34639e-06
Cytomics	0.0628307	TPE (M)	abT DN	1	1
Cytomics	-0.0771044	Sham	abT DN	1	1
Cytomics	0.114352	TPE + IVIG (B)	abT DP	1	1
Cytomics	-0.268254	TPE (B)	abT DP	0.0462332	0.114012
Cytomics	-0.348545	TPE (M)	abT DP	0.000129875	0.0015744
Cytomics	0.0340067	Sham	abT DP	1	1
Cytomics	-0.0152778	TPE + IVIG (B)	B ACT	1	1
Cytomics	0.0730159	TPE (B)	B ACT	1	1
Cytomics	0.246693	TPE (M)	B ACT	0.00663599	0.00340552
Cytomics	-0.0915825	Sham	B ACT	1	1
Cytomics	0.0967593	TPE + IVIG (B)	B Cells	0.727053	1
Cytomics	-0.0825397	TPE (B)	B Cells	1	1
Cytomics	0.253307	TPE (M)	B Cells	2.59914e-05	0.143314
Cytomics	-0.0538721	Sham	B Cells	1	1
Cytomics	0.307407	TPE + IVIG (B)	B CLSW	6.74124e-06	1.13429e-05
Cytomics	-0.0650794	TPE (B)	B CLSW	1	1
Cytomics	0.250661	TPE (M)	B CLSW	0.00352825	0.00114767
Cytomics	-0.0993266	Sham	B CLSW	1	1
Cytomics	0.130556	TPE + IVIG (B)	B FOLL	0.131634	1
Cytomics	0.236111	TPE (M)	B FOLL	4.17499e-05	1
Cytomics	0.0141414	Sham	B FOLL	1	1
Cytomics	0.194907	TPE + IVIG (B)	B MEM	0.00467794	0.00190573
Cytomics	-0.0650794	TPE (B)	B MEM	1	1
Cytomics	0.312831	TPE (M)	B MEM	7.98316e-05	1.59732e-05
Cytomics	-0.0959596	Sham	B MEM	1	1
Cytomics	-0.175926	TPE + IVIG (B)	B MZ	0.00769807	1
Cytomics	-0.111111	TPE (B)	B MZ	1	1
Cytomics	0.244048	TPE (M)	B MZ	0.037791	0.00104366
Cytomics	-0.154209	Sham	B MZ	0.556117	1
Cytomics	0.0467593	TPE + IVIG (B)	B NV	1	1
Cytomics	0.219577	TPE (M)	B NV	0.000269455	0.265949
Cytomics	-0.0154882	Sham	B NV	1	1
Cytomics	-0.20787	TPE + IVIG (B)	B PB	0.364201	0.398766
Cytomics	-0.163492	TPE (B)	B PB	1	1
Cytomics	0.0522487	TPE (M)	B PB	1	1
Cytomics	0.0531987	Sham	B PB	1	1
Cytomics	0.0476852	TPE + IVIG (B)	B PC	1	1
Cytomics	0.226852	TPE (M)	B PC	0.0303318	1
Cytomics	0.0579125	Sham	B PC	1	1
Cytomics	0.310648	TPE + IVIG (B)	gdT Cells	0.00010455	1.66046e-09
Cytomics	-0.42328	TPE (M)	gdT Cells	4.10531e-05	0.298408
Cytomics	-0.227946	Sham	gdT Cells	0.00015158	1
Cytomics	-0.347222	TPE + IVIG (B)	MC	7.97783e-06	8.29318e-08
Cytomics	-0.0244709	TPE (M)	MC	1	1
Cytomics	0.148822	Sham	MC	0.257765	1
Cytomics	-0.399537	TPE + IVIG (B)	MC CL	1.96772e-06	2.68065e-09
Cytomics	0.0542328	TPE (M)	MC CL	1	1
Cytomics	0.174411	Sham	MC CL	0.0600169	1
Cytomics	-0.180556	TPE + IVIG (B)	MC INT	0.0880916	9.48627e-06
Cytomics	0.21746	TPE (B)	MC INT	0.0819838	1
Cytomics	-0.160714	TPE (M)	MC INT	0.636308	0.000263101
Cytomics	0.255556	Sham	MC INT	0.00256296	1
Cytomics	-0.139352	TPE + IVIG (B)	MC NC	0.395065	1
Cytomics	0.0205026	TPE (M)	MC NC	1	0.04923
Cytomics	-0.217172	Sham	MC NC	0.00690243	1
Cytomics	0.140741	TPE + IVIG (B)	NK 56hi 16lo	0.377218	0.00216127
Cytomics	0.190476	TPE (B)	NK 56hi 16lo	0.622373	0.00824822
Cytomics	0.257275	TPE (M)	NK 56hi 16lo	0.000357542	3.47871e-06
Cytomics	-0.187205	Sham	NK 56hi 16lo	0.109441	1
Cytomics	-0.0259259	TPE + IVIG (B)	NK 56lo 16Hi	1	1
Cytomics	0.220635	TPE (B)	NK 56lo 16Hi	0.0507239	1
Cytomics	0.0906085	TPE (M)	NK 56lo 16Hi	1	1
Cytomics	0.0835017	Sham	NK 56lo 16Hi	1	1
Cytomics	-0.118981	TPE + IVIG (B)	NK 56lo 16lo	1	1
Cytomics	0.0555556	TPE (B)	NK 56lo 16lo	1	1
Cytomics	0.246032	TPE (M)	NK 56lo 16lo	0.000744861	0.00518063
Cytomics	-0.0400673	Sham	NK 56lo 16lo	1	1
Cytomics	-0.109259	TPE + IVIG (B)	NK Cells	0.751754	0.398766
Cytomics	0.207937	TPE (B)	NK Cells	0.152393	1
Cytomics	0.142196	TPE (M)	NK Cells	0.926777	1
Cytomics	0.0835017	Sham	NK Cells	1	1
Glycomics	-0.0402778	TPE + IVIG (B)	P1	1	1
Glycomics	0.158796	TPE (M)	P1	1	0.198269
Glycomics	-0.0969697	Sham	P1	0.819739	1
Glycomics	0.143981	TPE + IVIG (B)	P10	0.373138	0.00545089
Glycomics	-0.0912037	TPE (M)	P10	1	1
Glycomics	-0.120539	Sham	P10	0.232252	1
Glycomics	-0.0643519	TPE + IVIG (B)	P11	1	1
Glycomics	-0.272685	TPE (M)	P11	0.000934893	0.110362
Glycomics	-0.0447811	Sham	P11	1	1
Glycomics	-0.0666667	TPE + IVIG (B)	P12	1	1
Glycomics	-0.0388889	TPE (B)	P12	1	1
Glycomics	-0.075	TPE (M)	P12	1	1
Glycomics	-0.0464646	Sham	P12	1	1
Glycomics	0.0208333	TPE + IVIG (B)	P13	1	1
Glycomics	-0.358333	TPE (M)	P13	4.35705e-05	0.000481319
Glycomics	-0.0205387	Sham	P13	1	1
Glycomics	0.0773148	TPE + IVIG (B)	P14	1	1
Glycomics	0.0638889	TPE (B)	P14	1	1
Glycomics	-0.152315	TPE (M)	P14	1	1
Glycomics	-0.0693603	Sham	P14	1	1
Glycomics	-0.0166667	TPE + IVIG (B)	P15	1	1
Glycomics	-0.272222	TPE (B)	P15	0.00956518	0.0106044
Glycomics	0.232407	TPE (M)	P15	0.00374222	0.781472
Glycomics	0.0569024	Sham	P15	1	1
Glycomics	-0.123611	TPE + IVIG (B)	P16	1	1
Glycomics	-0.278704	TPE (M)	P16	8.27792e-06	0.00323738
Glycomics	0.0225589	Sham	P16	1	1
Glycomics	-0.149074	TPE + IVIG (B)	P17	0.200671	1
Glycomics	-0.251389	TPE (M)	P17	0.000840083	0.514092
Glycomics	-0.0643098	Sham	P17	1	1
Glycomics	-0.118519	TPE + IVIG (B)	P18	1	1
Glycomics	0.15	TPE (M)	P18	0.478028	1
Glycomics	-0.0016835	Sham	P18	1	1
Glycomics	-0.0310185	TPE + IVIG (B)	P19	1	1
Glycomics	-0.139815	TPE (M)	P19	1	1
Glycomics	0.0252525	Sham	P19	1	1
Glycomics	-0.0180556	TPE + IVIG (B)	P2	1	1
Glycomics	-0.128704	TPE (M)	P2	1	1
Glycomics	-0.0316498	Sham	P2	1	1
Glycomics	0.106019	TPE + IVIG (B)	P20	1	0.00971533
Glycomics	-0.1375	TPE (M)	P20	1	1
Glycomics	-0.145118	Sham	P20	0.137526	1
Glycomics	-0.0527778	TPE + IVIG (B)	P21	1	0.901053
Glycomics	-0.169444	TPE (B)	P21	1	0.232705
Glycomics	-0.0805556	TPE (M)	P21	1	0.842225
Glycomics	0.113805	Sham	P21	1	1
Glycomics	0.212037	TPE + IVIG (B)	P22	0.103538	0.0151833
Glycomics	-0.427778	TPE (B)	P22	1	1
Glycomics	0.0935185	TPE (M)	P22	1	0.934384
Glycomics	-0.111111	Sham	P22	1	1
Glycomics	0.147222	TPE + IVIG (B)	P23	1	1
Glycomics	-0.0976852	TPE (M)	P23	1	1
Glycomics	0.0649832	Sham	P23	1	1
Glycomics	0.127778	TPE (B)	P24	1	1
Glycomics	-0.0106481	TPE (M)	P24	1	0.339448
Glycomics	-0.262626	Sham	P24	0.0355352	1
Glycomics	0.012037	TPE + IVIG (B)	P25	1	1
Glycomics	0.338889	TPE (B)	P25	0.00210413	0.00195647
Glycomics	-0.253241	TPE (M)	P25	0.0036368	0.256767
Glycomics	-0.0380471	Sham	P25	1	1
Glycomics	-0.0458333	TPE + IVIG (B)	P26	1	1
Glycomics	0.377778	TPE (B)	P26	0.00300123	0.00339003
Glycomics	-0.150463	TPE (M)	P26	0.619727	1
Glycomics	-0.0545455	Sham	P26	1	1
Glycomics	0.0814815	TPE + IVIG (B)	P27	1	1
Glycomics	0.1	TPE (B)	P27	1	1
Glycomics	-0.0333333	TPE (M)	P27	1	1
Glycomics	0.0225589	Sham	P27	1	1
Glycomics	-0.178241	TPE + IVIG (B)	P3	0.519481	1
Glycomics	0.106481	TPE (M)	P3	1	1
Glycomics	0.0373737	Sham	P3	1	1
Glycomics	0.0319444	TPE + IVIG (B)	P4	1	1
Glycomics	-0.0472222	TPE (B)	P4	1	1
Glycomics	-0.12037	TPE (M)	P4	0.529482	0.0327086
Glycomics	0.119865	Sham	P4	1	1
Glycomics	0.00277778	TPE (B)	P5	1	1
Glycomics	0.0407407	TPE (M)	P5	1	1
Glycomics	0.0895623	Sham	P5	1	1
Glycomics	0.147222	TPE + IVIG (B)	P6	0.575355	0.737047
Glycomics	-0.280556	TPE (M)	P6	0.000155749	0.191216
Glycomics	-0.0515152	Sham	P6	1	1
Glycomics	-0.0527778	TPE + IVIG (B)	P7	1	1
Glycomics	0.0597222	TPE (M)	P7	1	1
Glycomics	0.0754209	Sham	P7	1	1
Glycomics	0.176852	TPE + IVIG (B)	P8	0.0796932	2.69084e-05
Glycomics	-0.261111	TPE (B)	P8	0.00557573	1
Glycomics	0.180093	TPE (M)	P8	0.370185	0.00039022
Glycomics	-0.206061	Sham	P8	0.00586295	1
Glycomics	0.148611	TPE + IVIG (B)	P9	0.220437	1
Glycomics	0.169444	TPE (B)	P9	1	1
Glycomics	0.125926	TPE (M)	P9	1	1
Glycomics	0.0488215	Sham	P9	1	1
Lipidomics	0.0121212	TPE + IVIG (B)	CE(18:2)	1	1
Lipidomics	-0.264881	TPE (B)	CE(18:2)	0.103403	1
Lipidomics	0.0747354	TPE (M)	CE(18:2)	1	1
Lipidomics	-0.0724206	Sham	CE(18:2)	1	1
Lipidomics	-0.0868687	TPE + IVIG (B)	CE(20:5)	1	0.328328
Lipidomics	0.280754	TPE (B)	CE(20:5)	0.202385	1
Lipidomics	0.22619	TPE (M)	CE(20:5)	1	1
Lipidomics	0.155411	Sham	CE(20:5)	1	1
Lipidomics	0.101347	TPE + IVIG (B)	CE(22:5)	0.95359	1
Lipidomics	-0.0220229	TPE (B)	CE(22:5)	1	1
Lipidomics	0.205255	TPE (M)	CE(22:5)	0.109567	1
Lipidomics	0.100198	Sham	CE(22:5)	1	1
Lipidomics	0.0420875	TPE + IVIG (B)	CE(22:6)	1	1
Lipidomics	0.0367063	TPE (B)	CE(22:6)	1	1
Lipidomics	0.0777778	TPE (M)	CE(22:6)	1	1
Lipidomics	0.0565476	Sham	CE(22:6)	1	1
Lipidomics	0.03367	TPE + IVIG (B)	Cer(42:1)	1	1
Lipidomics	-0.193702	TPE (B)	Cer(42:1)	1	0.30857
Lipidomics	-0.0925926	TPE (M)	Cer(42:1)	1	1
Lipidomics	0.168651	Sham	Cer(42:1)	1	1
Lipidomics	-0.0020202	TPE + IVIG (B)	DG-O(34:1)	1	1
Lipidomics	0.137963	TPE (M)	DG-O(34:1)	1	1
Lipidomics	0.12996	Sham	DG-O(34:1)	1	1
Lipidomics	0.0101852	TPE + IVIG (B)	DG(34:1)	1	1
Lipidomics	0.0376984	TPE (B)	DG(34:1)	1	1
Lipidomics	0.119444	TPE (M)	DG(34:1)	1	1
Lipidomics	0.219444	Sham	DG(34:1)	1	1
Lipidomics	-0.125253	TPE + IVIG (B)	DG(39:0)	1	0.120493
Lipidomics	0.161111	Sham	DG(39:0)	1	1
Lipidomics	0.0023569	TPE + IVIG (B)	H1	1	1
Lipidomics	0.323413	TPE (B)	H1	0.00197051	1
Lipidomics	0.354167	TPE (M)	H1	0.00585923	1
Lipidomics	0.186508	Sham	H1	1	1
Lipidomics	-0.239683	TPE (M)	LPC-O(16:1)	0.200084	1
Lipidomics	-0.0190476	Sham	LPC-O(16:1)	1	1
Lipidomics	-0.0402778	TPE + IVIG (B)	LPC-O(18:1)	1	1
Lipidomics	-0.227183	TPE (B)	LPC-O(18:1)	1	1
Lipidomics	0.0444444	TPE (M)	LPC-O(18:1)	1	1
Lipidomics	0.108333	Sham	LPC-O(18:1)	1	1
Lipidomics	-0.353175	TPE + IVIG (B)	LPC-O(18:2)	0.00142453	1
Lipidomics	0.266667	TPE (B)	LPC-O(18:2)	0.0456329	2.68081e-06
Lipidomics	-0.3	Sham	LPC-O(18:2)	0.00292464	1
Lipidomics	-0.366556	TPE + IVIG (B)	LPC(14:0)	0.214112	0.747615
Lipidomics	-0.111111	TPE (M)	LPC(14:0)	1	1
Lipidomics	-0.0605159	Sham	LPC(14:0)	1	1
Lipidomics	0.0905724	TPE + IVIG (B)	LPC(15:0)	1	1
Lipidomics	-0.0525794	TPE (B)	LPC(15:0)	1	1
Lipidomics	0.031746	TPE (M)	LPC(15:0)	1	1
Lipidomics	-0.0585317	Sham	LPC(15:0)	1	1
Lipidomics	0.243771	TPE + IVIG (B)	LPC(16:0)	0.197139	0.000299644
Lipidomics	-0.246032	TPE (B)	LPC(16:0)	0.197139	1
Lipidomics	-0.234127	Sham	LPC(16:0)	0.101608	1
Lipidomics	0.0397306	TPE + IVIG (B)	LPC(16:1)	1	1
Lipidomics	-0.280754	TPE (B)	LPC(16:1)	0.202385	1
Lipidomics	0.171958	TPE (M)	LPC(16:1)	0.505361	0.121995
Lipidomics	-0.126984	Sham	LPC(16:1)	1	1
Lipidomics	0.174747	TPE + IVIG (B)	LPC(17:0)	1	1
Lipidomics	-0.140873	TPE (B)	LPC(17:0)	1	1
Lipidomics	0.10119	TPE (M)	LPC(17:0)	1	1
Lipidomics	-0.0605159	Sham	LPC(17:0)	1	1
Lipidomics	0.159259	TPE + IVIG (B)	LPC(18:0)	0.135559	1
Lipidomics	0.194444	TPE (B)	LPC(18:0)	0.051727	1
Lipidomics	0.1875	TPE (M)	LPC(18:0)	0.0384046	1
Lipidomics	0.0138889	Sham	LPC(18:0)	1	1
Lipidomics	0.0734007	TPE + IVIG (B)	LPC(18:1)	1	1
Lipidomics	-0.0275286	TPE (B)	LPC(18:1)	1	1
Lipidomics	0.113889	TPE (M)	LPC(18:1)	1	1
Lipidomics	-0.106611	Sham	LPC(18:1)	1	1
Lipidomics	0.0289562	TPE + IVIG (B)	LPC(18:2)	1	1
Lipidomics	0.202381	TPE (B)	LPC(18:2)	0.0239395	1
Lipidomics	0.0912037	TPE (M)	LPC(18:2)	1	1
Lipidomics	0.136905	Sham	LPC(18:2)	1	1
Lipidomics	0.0121212	TPE + IVIG (B)	LPC(20:3)	1	1
Lipidomics	-0.0839152	TPE (M)	LPC(20:3)	1	1
Lipidomics	0.197222	Sham	LPC(20:3)	1	1
Lipidomics	-0.0353535	TPE + IVIG (B)	LPC(20:4)	1	1
Lipidomics	-0.093254	TPE (B)	LPC(20:4)	1	1
Lipidomics	0.125	TPE (M)	LPC(20:4)	1	1
Lipidomics	0.0188492	Sham	LPC(20:4)	1	1
Lipidomics	0.21226	TPE + IVIG (B)	LPC(22:6)	0.407891	1
Lipidomics	0.184524	TPE (B)	LPC(22:6)	0.382725	1
Lipidomics	0.173148	TPE (M)	LPC(22:6)	0.368329	1
Lipidomics	0.116071	Sham	LPC(22:6)	1	1
Lipidomics	-0.15	Sham	PC-O(28:0)	1	1
Lipidomics	-0.296633	TPE + IVIG (B)	PC-O(34:1)	0.00171019	0.273482
Lipidomics	-0.169643	TPE (B)	PC-O(34:1)	1	1
Lipidomics	-0.0152778	TPE (M)	PC-O(34:1)	1	1
Lipidomics	-0.0380952	Sham	PC-O(34:1)	1	1
Lipidomics	-0.0676768	TPE + IVIG (B)	PC-O(34:3)	1	1
Lipidomics	-0.0390406	TPE (B)	PC-O(34:3)	1	1
Lipidomics	-0.0212963	TPE (M)	PC-O(34:3)	1	1
Lipidomics	0.118056	Sham	PC-O(34:3)	1	1
Lipidomics	-0.28287	TPE + IVIG (B)	PC-O(36:2)	8.3767e-05	0.0104136
Lipidomics	-0.0793651	TPE (B)	PC-O(36:2)	1	1
Lipidomics	-0.216667	TPE (M)	PC-O(36:2)	1	0.506643
Lipidomics	0.166667	Sham	PC-O(36:2)	1	1
Lipidomics	-0.156566	TPE + IVIG (B)	PC-O(36:3)	0.029374	0.142668
Lipidomics	-0.0793651	TPE (B)	PC-O(36:3)	1	1
Lipidomics	-0.0203704	TPE (M)	PC-O(36:3)	1	1
Lipidomics	0.0763889	Sham	PC-O(36:3)	1	1
Lipidomics	0.0356902	TPE + IVIG (B)	PC-O(36:4)	1	1
Lipidomics	-0.325397	TPE (B)	PC-O(36:4)	0.00590132	1
Lipidomics	-0.0828704	TPE (M)	PC-O(36:4)	1	1
Lipidomics	-0.0644841	Sham	PC-O(36:4)	1	1
Lipidomics	-0.00740741	TPE + IVIG (B)	PC-O(36:5)	1	1
Lipidomics	-0.117063	TPE (B)	PC-O(36:5)	1	0.645736
Lipidomics	-0.0157407	TPE (M)	PC-O(36:5)	1	1
Lipidomics	0.210317	Sham	PC-O(36:5)	0.829281	1
Lipidomics	-0.0284392	TPE + IVIG (B)	PC-O(38:4)	1	1
Lipidomics	0.00833333	TPE (B)	PC-O(38:4)	1	1
Lipidomics	0.138889	TPE (M)	PC-O(38:4)	1	1
Lipidomics	0.0472222	Sham	PC-O(38:4)	1	1
Lipidomics	-0.164641	TPE + IVIG (B)	PC-O(38:5)	0.38486	1
Lipidomics	-0.280754	TPE (B)	PC-O(38:5)	0.0601711	1
Lipidomics	0.0347222	TPE (M)	PC-O(38:5)	1	1
Lipidomics	-0.0168651	Sham	PC-O(38:5)	1	1
Lipidomics	-0.206397	TPE + IVIG (B)	PC-O(38:6)	0.00350639	3.9277e-06
Lipidomics	-0.140873	TPE (B)	PC-O(38:6)	1	0.00714712
Lipidomics	0.0255697	TPE (M)	PC-O(38:6)	1	0.146549
Lipidomics	0.282738	Sham	PC-O(38:6)	0.0120771	1
Lipidomics	-0.18287	TPE + IVIG (B)	PC-O(40:5)	0.676652	1
Lipidomics	-0.313492	TPE (B)	PC-O(40:5)	0.366105	1
Lipidomics	-0.05	TPE (M)	PC-O(40:5)	1	1
Lipidomics	0.0278056	Sham	PC-O(40:5)	1	1
Lipidomics	-0.12037	TPE + IVIG (B)	PC-O(40:6)	0.269567	1
Lipidomics	-0.10119	TPE (B)	PC-O(40:6)	1	1
Lipidomics	-0.037963	TPE (M)	PC-O(40:6)	1	1
Lipidomics	0.0222222	Sham	PC-O(40:6)	1	1
Lipidomics	-0.0511785	TPE + IVIG (B)	PC-O(40:7)	1	1
Lipidomics	0.0674603	TPE (B)	PC-O(40:7)	1	1
Lipidomics	-0.177315	TPE (M)	PC-O(40:7)	0.0276309	0.495158
Lipidomics	0.14881	Sham	PC-O(40:7)	1	1
Lipidomics	0.214478	TPE + IVIG (B)	PC-O(40:8)	0.0498634	0.791912
Lipidomics	-0.167659	TPE (B)	PC-O(40:8)	1	1
Lipidomics	-0.105556	TPE (M)	PC-O(40:8)	1	1
Lipidomics	-0.0168651	Sham	PC-O(40:8)	1	1
Lipidomics	0.0821705	TPE (M)	PC-O(44:3)	1	1
Lipidomics	-0.130556	Sham	PC-O(44:3)	1	1
Lipidomics	0.177104	TPE + IVIG (B)	PC(30:0)	0.0946234	1
Lipidomics	0.093254	TPE (B)	PC(30:0)	1	1
Lipidomics	0.0314815	TPE (M)	PC(30:0)	1	1
Lipidomics	0.0456349	Sham	PC(30:0)	1	1
Lipidomics	0.2125	TPE + IVIG (B)	PC(31:0)	0.0312391	1
Lipidomics	-0.322194	TPE (B)	PC(31:0)	0.198241	0.0197269
Lipidomics	0.172222	Sham	PC(31:0)	1	1
Lipidomics	0.152862	TPE + IVIG (B)	PC(32:1)	0.0852382	1
Lipidomics	0.0426587	TPE (B)	PC(32:1)	1	1
Lipidomics	0.0171296	TPE (M)	PC(32:1)	1	1
Lipidomics	0.124008	Sham	PC(32:1)	1	1
Lipidomics	0.143027	TPE + IVIG (B)	PC(32:2)	0.753262	1
Lipidomics	-0.0803571	TPE (B)	PC(32:2)	1	1
Lipidomics	-0.0936508	TPE (M)	PC(32:2)	1	1
Lipidomics	-0.0888889	Sham	PC(32:2)	1	1
Lipidomics	0.362963	TPE + IVIG (B)	PC(32:3)	0.00238351	1
Lipidomics	-0.186508	TPE (B)	PC(32:3)	1	0.275886
Lipidomics	-0.104167	TPE (M)	PC(32:3)	1	1
Lipidomics	0.180952	Sham	PC(32:3)	1	1
Lipidomics	-0.15787	TPE + IVIG (B)	PC(32:6)	0.101511	1
Lipidomics	0.226736	TPE (B)	PC(32:6)	0.0228281	1
Lipidomics	-0.17775	TPE (M)	PC(32:6)	1	1
Lipidomics	0.0825397	Sham	PC(32:6)	1	1
Lipidomics	0.142088	TPE + IVIG (B)	PC(33:1)	1	1
Lipidomics	-1.00213e-17	TPE (B)	PC(33:1)	1	1
Lipidomics	-0.22963	TPE (M)	PC(33:1)	0.0578797	0.0536822
Lipidomics	0.120635	Sham	PC(33:1)	1	1
Lipidomics	-0.0228956	TPE + IVIG (B)	PC(33:2)	1	1
Lipidomics	-0.0119048	TPE (B)	PC(33:2)	1	1
Lipidomics	-0.207011	TPE (M)	PC(33:2)	0.397688	0.0238046
Lipidomics	0.165079	Sham	PC(33:2)	1	1
Lipidomics	0.0754209	TPE + IVIG (B)	PC(34:2)	1	1
Lipidomics	-0.077381	TPE (B)	PC(34:2)	1	1
Lipidomics	0.0472222	TPE (M)	PC(34:2)	1	1
Lipidomics	0.0654762	Sham	PC(34:2)	1	1
Lipidomics	0.142761	TPE + IVIG (B)	PC(34:3)	0.80408	1
Lipidomics	-0.340278	TPE (B)	PC(34:3)	0.00275677	0.0250315
Lipidomics	0.0416667	TPE (M)	PC(34:3)	1	1
Lipidomics	0.0208333	Sham	PC(34:3)	1	1
Lipidomics	-0.00925926	TPE + IVIG (B)	PC(35:1)	1	1
Lipidomics	0.106349	TPE (B)	PC(35:1)	1	1
Lipidomics	-0.14881	TPE (M)	PC(35:1)	0.676652	1
Lipidomics	0.0222222	Sham	PC(35:1)	1	1
Lipidomics	-0.10404	TPE + IVIG (B)	PC(35:2)	1	0.444259
Lipidomics	0.0248016	TPE (B)	PC(35:2)	1	1
Lipidomics	-0.0643519	TPE (M)	PC(35:2)	1	1
Lipidomics	0.16369	Sham	PC(35:2)	1	1
Lipidomics	-0.0353535	TPE + IVIG (B)	PC(36:3)	1	1
Lipidomics	-0.184524	TPE (B)	PC(36:3)	1	1
Lipidomics	0.0515873	Sham	PC(36:3)	1	1
Lipidomics	0.0342791	TPE + IVIG (B)	PC(36:4)	1	1
Lipidomics	-0.0922619	TPE (B)	PC(36:4)	1	1
Lipidomics	-0.0115741	TPE (M)	PC(36:4)	1	1
Lipidomics	-0.0396825	Sham	PC(36:4)	1	1
Lipidomics	0.0410053	TPE + IVIG (B)	PC(36:5)	1	1
Lipidomics	-0.270833	TPE (B)	PC(36:5)	0.00696714	1
Lipidomics	-0.0936508	TPE (M)	PC(36:5)	1	1
Lipidomics	-0.0499722	Sham	PC(36:5)	1	1
Lipidomics	0.0635174	TPE + IVIG (B)	PC(36:6)	1	1
Lipidomics	0.00595238	TPE (B)	PC(36:6)	1	1
Lipidomics	-0.00093374	TPE (M)	PC(36:6)	1	1
Lipidomics	-0.0394005	Sham	PC(36:6)	1	1
Lipidomics	0.0373737	TPE + IVIG (B)	PC(37:4)	1	1
Lipidomics	0.0174603	TPE (B)	PC(37:4)	1	1
Lipidomics	-0.150861	TPE (M)	PC(37:4)	0.505361	0.947254
Lipidomics	0.0825397	Sham	PC(37:4)	1	1
Lipidomics	-0.087963	TPE + IVIG (B)	PC(37:5)	1	1
Lipidomics	0.0507937	TPE (B)	PC(37:5)	1	1
Lipidomics	0.199074	TPE (M)	PC(37:5)	1	1
Lipidomics	0.0777778	Sham	PC(37:5)	1	1
Lipidomics	-0.0837559	TPE + IVIG (B)	PC(38:4)	1	1
Lipidomics	-0.0962302	TPE (B)	PC(38:4)	1	1
Lipidomics	0.000462963	TPE (M)	PC(38:4)	1	1
Lipidomics	-0.0386905	Sham	PC(38:4)	1	1
Lipidomics	-0.166204	TPE + IVIG (B)	PC(38:5)	0.0288087	7.52487e-05
Lipidomics	0.177778	TPE (B)	PC(38:5)	1	1
Lipidomics	-0.121032	TPE (M)	PC(38:5)	0.597999	0.000683656
Lipidomics	0.239087	Sham	PC(38:5)	0.0480872	1
Lipidomics	0.0811448	TPE + IVIG (B)	PC(38:6)	1	0.245022
Lipidomics	0.196296	TPE (M)	PC(38:6)	0.147477	1
Lipidomics	0.310516	Sham	PC(38:6)	0.0020275	1
Lipidomics	0.297222	TPE + IVIG (B)	PC(40:4)	0.0214749	0.011043
Lipidomics	-0.0267857	TPE (B)	PC(40:4)	1	1
Lipidomics	-0.122222	TPE (M)	PC(40:4)	1	1
Lipidomics	-0.127778	Sham	PC(40:4)	1	1
Lipidomics	0.119865	TPE + IVIG (B)	PC(40:6)	1	1
Lipidomics	-0.0208333	TPE (B)	PC(40:6)	1	1
Lipidomics	0.284722	TPE (M)	PC(40:6)	0.000392976	1
Lipidomics	0.193452	Sham	PC(40:6)	0.33947	1
Lipidomics	-0.0952381	TPE + IVIG (B)	PC(40:8)	1	1
Lipidomics	0.0936508	TPE (B)	PC(40:8)	1	1
Lipidomics	-0.303175	TPE (M)	PC(40:8)	0.0106936	1
Lipidomics	0.150028	Sham	PC(40:8)	1	1
Lipidomics	0.122424	TPE + IVIG (B)	PC(42:10)	1	1
Lipidomics	-0.0228175	TPE (B)	PC(42:10)	1	1
Lipidomics	-0.0343915	TPE (M)	PC(42:10)	1	1
Lipidomics	0.0611111	Sham	PC(42:10)	1	1
Lipidomics	-0.107937	TPE (M)	PC(43:2)	1	1
Lipidomics	-0.05	Sham	PC(43:2)	1	1
Lipidomics	0.255556	TPE + IVIG (B)	SM(32:1)	1.10514e-05	1
Lipidomics	-0.246032	TPE (B)	SM(32:1)	0.202066	0.000631759
Lipidomics	0.113889	TPE (M)	SM(32:1)	1	1
Lipidomics	0.227183	Sham	SM(32:1)	0.206091	1
Lipidomics	0.213468	TPE + IVIG (B)	SM(32:2)	0.0259861	1
Lipidomics	-0.264881	TPE (B)	SM(32:2)	0.103403	0.00410185
Lipidomics	-0.11088	TPE (M)	SM(32:2)	1	0.482318
Lipidomics	0.174603	Sham	SM(32:2)	1	1
Lipidomics	0.0673401	TPE + IVIG (B)	SM(33:1)	1	1
Lipidomics	-0.401786	TPE (B)	SM(33:1)	0.000289733	0.0187389
Lipidomics	0.0944444	TPE (M)	SM(33:1)	1	1
Lipidomics	-0.0327381	Sham	SM(33:1)	1	1
Lipidomics	0.161616	TPE + IVIG (B)	SM(33:2)	0.0275722	1
Lipidomics	-0.0496032	TPE (B)	SM(33:2)	1	1
Lipidomics	-0.194417	Sham	SM(33:2)	1	1
Lipidomics	0.0740741	TPE + IVIG (B)	SM(34:1)	1	1
Lipidomics	-0.264881	TPE (B)	SM(34:1)	0.103403	0.00220407
Lipidomics	0.129941	TPE (M)	SM(34:1)	1	1
Lipidomics	0.131944	Sham	SM(34:1)	0.806273	1
Lipidomics	0.194699	TPE + IVIG (B)	SM(34:2)	5.90216e-05	1
Lipidomics	-0.299603	TPE (B)	SM(34:2)	0.038153	0.00294645
Lipidomics	0.100377	TPE (M)	SM(34:2)	1	1
Lipidomics	0.125992	Sham	SM(34:2)	1	1
Lipidomics	0.101852	TPE + IVIG (B)	SM(35:1)	1	1
Lipidomics	-0.136142	TPE (B)	SM(35:1)	1	1
Lipidomics	-0.0648148	TPE (M)	SM(35:1)	1	1
Lipidomics	0.112698	Sham	SM(35:1)	1	1
Lipidomics	0.0231481	TPE (M)	SM(36:1)	1	1
Lipidomics	0.204365	Sham	SM(36:1)	1	1
Lipidomics	-0.0350168	TPE + IVIG (B)	SM(36:2)	1	1
Lipidomics	-0.196429	TPE (B)	SM(36:2)	1	0.111325
Lipidomics	0.00162716	TPE (M)	SM(36:2)	1	1
Lipidomics	0.186508	Sham	SM(36:2)	1	1
Lipidomics	0.16431	TPE + IVIG (B)	SM(37:1)	0.0632525	1
Lipidomics	-0.242063	TPE (M)	SM(37:1)	0.0887825	0.00105374
Lipidomics	0.297222	Sham	SM(37:1)	0.225338	1
Lipidomics	-0.0597402	TPE + IVIG (B)	SM(38:1)	1	0.0250315
Lipidomics	-0.150794	TPE (B)	SM(38:1)	1	0.00465761
Lipidomics	0.163889	TPE (M)	SM(38:1)	0.150309	1
Lipidomics	0.247024	Sham	SM(38:1)	0.117609	1
Lipidomics	-0.0215488	TPE + IVIG (B)	SM(38:2)	1	1
Lipidomics	0.0674603	TPE (B)	SM(38:2)	1	1
Lipidomics	-0.20787	TPE (M)	SM(38:2)	0.048532	1
Lipidomics	0.0902778	Sham	SM(38:2)	1	1
Lipidomics	0.23367	TPE + IVIG (B)	SM(39:1)	0.000820625	1
Lipidomics	-0.108135	TPE (B)	SM(39:1)	0.66833	1
Lipidomics	-0.17037	TPE (M)	SM(39:1)	1	1
Lipidomics	-0.00992063	Sham	SM(39:1)	1	1
Lipidomics	0.262897	TPE + IVIG (B)	SM(39:2)	0.00487393	1
Lipidomics	0.220635	TPE (B)	SM(39:2)	0.0675275	1
Lipidomics	-0.210317	TPE (M)	SM(39:2)	0.0836456	0.0250315
Lipidomics	0.153968	Sham	SM(39:2)	1	1
Lipidomics	0.0380952	TPE + IVIG (B)	SM(40:2)	1	1
Lipidomics	-0.338294	TPE (B)	SM(40:2)	0.00211448	0.00139604
Lipidomics	-0.0883318	TPE (M)	SM(40:2)	1	1
Lipidomics	0.130159	Sham	SM(40:2)	1	1
Lipidomics	0.191919	TPE + IVIG (B)	SM(41:1)	0.00533981	1
Lipidomics	0.271783	TPE (B)	SM(41:1)	0.0543036	1
Lipidomics	0.0812354	TPE (M)	SM(41:1)	1	1
Lipidomics	0.109127	Sham	SM(41:1)	1	1
Lipidomics	0.218519	TPE + IVIG (B)	SM(41:2)	0.00226284	1
Lipidomics	0.116204	TPE (M)	SM(41:2)	1	1
Lipidomics	0.1875	Sham	SM(41:2)	0.458485	1
Lipidomics	-0.301587	TPE + IVIG (B)	SM(42:1)	0.0148227	0.000547478
Lipidomics	-0.190476	TPE (B)	SM(42:1)	0.57575	0.0203095
Lipidomics	0.307534	TPE (M)	SM(42:1)	0.00390221	1
Lipidomics	0.181548	Sham	SM(42:1)	1	1
Lipidomics	-0.235354	TPE + IVIG (B)	SM(42:2)	0.0156882	0.0407234
Lipidomics	-0.05	TPE (M)	SM(42:2)	1	1
Lipidomics	0.0376984	Sham	SM(42:2)	1	1
Lipidomics	0.075	TPE + IVIG (B)	SM(43:2)	1	1
Lipidomics	-0.114087	TPE (M)	SM(43:2)	1	0.737644
Lipidomics	0.163492	Sham	SM(43:2)	1	1
Lipidomics	0.0686869	TPE + IVIG (B)	TG(50:3)	1	1
Lipidomics	0.295635	TPE (B)	TG(50:3)	0.0123898	0.208816
Lipidomics	-0.183201	TPE (M)	TG(50:3)	0.202385	1
Lipidomics	-0.0625	Sham	TG(50:3)	1	1
Lipidomics	0.147475	TPE + IVIG (B)	TG(52:2)	0.331953	1
Lipidomics	0.106019	TPE (M)	TG(52:2)	1	1
Lipidomics	0.123016	Sham	TG(52:2)	1	1
Lipidomics	-0.0257937	TPE + IVIG (B)	TG(54:3)	1	0.000430515
Lipidomics	0.324405	TPE (B)	TG(54:3)	0.000736465	1
Lipidomics	0.392063	Sham	TG(54:3)	0.000572296	1
Lipidomics	-0.0245791	TPE + IVIG (B)	TG(56:8)	1	0.267607
Lipidomics	0.319048	TPE (B)	TG(56:8)	0.00167778	1
Lipidomics	-0.0347222	TPE (M)	TG(56:8)	1	0.391542
Lipidomics	0.233135	Sham	TG(56:8)	0.236537	1
Metabolomics	-0.0900038	TPE + IVIG (B)	AC(0:0)	1	1
Metabolomics	0.0953704	TPE (M)	AC(0:0)	1	1
Metabolomics	0.0446429	Sham	AC(0:0)	1	1
Metabolomics	-0.200271	TPE + IVIG (B)	AC(10:0)	0.0129741	1
Metabolomics	-0.077381	TPE (B)	AC(10:0)	1	1
Metabolomics	0.00793679	TPE (M)	AC(10:0)	1	1
Metabolomics	-0.0386905	Sham	AC(10:0)	1	1
Metabolomics	-0.218171	TPE + IVIG (B)	AC(10:1)	2.26015e-05	1
Metabolomics	-0.424942	TPE (B)	AC(10:1)	0.000491956	0.0513179
Metabolomics	0.243981	TPE (M)	AC(10:1)	0.0412656	0.0929546
Metabolomics	-0.0823413	Sham	AC(10:1)	1	1
Metabolomics	-0.0555558	TPE + IVIG (B)	AC(10:2)	1	1
Metabolomics	0.227183	TPE (B)	AC(10:2)	0.0543229	0.941018
Metabolomics	-0.0105109	Sham	AC(10:2)	1	1
Metabolomics	-0.108081	TPE + IVIG (B)	AC(10:3)	1	1
Metabolomics	-0.0585317	TPE (B)	AC(10:3)	1	0.694584
Metabolomics	0.361574	TPE (M)	AC(10:3)	0.000217123	9.04606e-07
Metabolomics	-0.282294	Sham	AC(10:3)	0.0500031	1
Metabolomics	-0.0684295	TPE + IVIG (B)	AC(11:0)	1	1
Metabolomics	-0.339286	TPE (B)	AC(11:0)	0.000247833	1
Metabolomics	0.00233435	TPE (M)	AC(11:0)	1	1
Metabolomics	-0.139145	Sham	AC(11:0)	1	1
Metabolomics	-0.0616162	TPE + IVIG (B)	AC(12:0)	1	1
Metabolomics	-0.246032	TPE (B)	AC(12:0)	0.035962	1
Metabolomics	0.125757	TPE (M)	AC(12:0)	1	0.294117
Metabolomics	-0.157738	Sham	AC(12:0)	1	1
Metabolomics	-0.0301496	TPE + IVIG (B)	AC(12:1)	1	1
Metabolomics	-0.358135	TPE (B)	AC(12:1)	1	1
Metabolomics	0.0701058	TPE (M)	AC(12:1)	1	1
Metabolomics	-0.191468	Sham	AC(12:1)	1	1
Metabolomics	-0.142726	TPE + IVIG (B)	AC(13:0)	0.482756	1
Metabolomics	0.046627	TPE (B)	AC(13:0)	1	1
Metabolomics	0.322222	TPE (M)	AC(13:0)	0.000263521	0.00476372
Metabolomics	-0.101587	Sham	AC(13:0)	1	1
Metabolomics	0.168384	TPE + IVIG (B)	AC(14:1-DC)	0.0500031	0.0441928
Metabolomics	-0.27879	TPE (B)	AC(14:1-DC)	0.036598	1
Metabolomics	-0.129743	TPE (M)	AC(14:1-DC)	1	1
Metabolomics	-0.209325	Sham	AC(14:1-DC)	1	1
Metabolomics	-0.0723906	TPE + IVIG (B)	AC(14:1)	1	1
Metabolomics	-0.193452	TPE (B)	AC(14:1)	0.480624	1
Metabolomics	0.103441	TPE (M)	AC(14:1)	1	1
Metabolomics	-0.116071	Sham	AC(14:1)	1	1
Metabolomics	0.0440732	TPE + IVIG (B)	AC(16:0)	1	0.00747736
Metabolomics	-0.0674603	TPE (B)	AC(16:0)	1	0.417766
Metabolomics	0.26546	TPE (M)	AC(16:0)	0.000673667	1.89858e-06
Metabolomics	-0.298611	Sham	AC(16:0)	0.0159629	1
Metabolomics	-0.206349	TPE + IVIG (B)	AC(16:2-OH)	0.0478794	4.50113e-07
Metabolomics	-0.247208	TPE (B)	AC(16:2-OH)	0.554087	2.21107e-05
Metabolomics	-0.0666667	TPE (M)	AC(16:2-OH)	1	0.00484414
Metabolomics	0.392063	Sham	AC(16:2-OH)	0.000358806	1
Metabolomics	-0.305472	TPE (M)	AC(16:2)	0.553906	1
Metabolomics	-0.0777778	Sham	AC(16:2)	1	1
Metabolomics	-0.03563	TPE + IVIG (B)	AC(18:0)	1	1
Metabolomics	-0.0865901	TPE (B)	AC(18:0)	1	1
Metabolomics	-0.334259	TPE (M)	AC(18:0)	0.00876021	0.092309
Metabolomics	0.0238095	Sham	AC(18:0)	1	1
Metabolomics	-0.14521	TPE + IVIG (B)	AC(18:1-OH)	0.0478794	1
Metabolomics	0.0072769	TPE (B)	AC(18:1-OH)	1	1
Metabolomics	-0.144651	TPE (M)	AC(18:1-OH)	1	1
Metabolomics	0.102265	Sham	AC(18:1-OH)	1	1
Metabolomics	-0.194699	TPE + IVIG (B)	AC(18:1)	0.000521938	1
Metabolomics	-0.0205214	TPE (B)	AC(18:1)	1	1
Metabolomics	0.2	TPE (M)	AC(18:1)	0.0650454	0.100455
Metabolomics	-0.123128	Sham	AC(18:1)	1	1
Metabolomics	-0.0702469	TPE + IVIG (B)	AC(18:2)	1	1
Metabolomics	-0.12996	TPE (B)	AC(18:2)	0.167039	1
Metabolomics	0.173148	TPE (M)	AC(18:2)	0.22802	1
Metabolomics	-0.0367063	Sham	AC(18:2)	1	1
Metabolomics	-0.238384	TPE + IVIG (B)	AC(2:0)	9.13234e-06	1
Metabolomics	-0.12004	TPE (B)	AC(2:0)	1	1
Metabolomics	-0.0962963	TPE (M)	AC(2:0)	1	1
Metabolomics	-0.0198413	Sham	AC(2:0)	1	1
Metabolomics	-0.317845	TPE + IVIG (B)	AC(3:0)	2.99068e-05	0.00659839
Metabolomics	0.0922619	TPE (B)	AC(3:0)	1	1
Metabolomics	-0.00787037	TPE (M)	AC(3:0)	1	1
Metabolomics	0.0595238	Sham	AC(3:0)	1	1
Metabolomics	0.0257937	TPE + IVIG (B)	AC(4:0-OH)	1	1
Metabolomics	0.0031746	TPE (B)	AC(4:0-OH)	1	1
Metabolomics	0.220363	TPE (M)	AC(4:0-OH)	0.175369	0.02746
Metabolomics	-0.15377	Sham	AC(4:0-OH)	1	1
Metabolomics	-0.290572	TPE + IVIG (B)	AC(4:0)	0.00928573	1
Metabolomics	-0.160857	TPE (M)	AC(4:0)	0.676574	1
Metabolomics	-0.137897	Sham	AC(4:0)	1	1
Metabolomics	-0.222392	TPE + IVIG (B)	AC(5:0-DC)	0.018131	0.115089
Metabolomics	0.224206	TPE (B)	AC(5:0-DC)	0.0717952	0.815025
Metabolomics	0.191308	TPE (M)	AC(5:0-DC)	1	1
Metabolomics	0.0145151	Sham	AC(5:0-DC)	1	1
Metabolomics	0.0047138	TPE + IVIG (B)	AC(5:0-OH)	1	1
Metabolomics	0.299603	TPE (B)	AC(5:0-OH)	0.000531321	0.527788
Metabolomics	-0.104515	TPE (M)	AC(5:0-OH)	1	1
Metabolomics	0.0813266	Sham	AC(5:0-OH)	1	1
Metabolomics	0.0703704	TPE + IVIG (B)	AC(5:0)	1	1
Metabolomics	0.0257937	TPE (B)	AC(5:0)	1	1
Metabolomics	-0.00694444	TPE (M)	AC(5:0)	1	1
Metabolomics	0.0833333	Sham	AC(5:0)	1	1
Metabolomics	-0.313409	TPE + IVIG (B)	AC(5:1)	0.000185225	0.0356804
Metabolomics	-0.075265	TPE (B)	AC(5:1)	1	1
Metabolomics	-0.00694444	TPE (M)	AC(5:1)	1	1
Metabolomics	0.0465204	Sham	AC(5:1)	1	1
Metabolomics	-0.113315	TPE + IVIG (B)	AC(6:0)	1	1
Metabolomics	-0.0190198	TPE (B)	AC(6:0)	1	1
Metabolomics	0.0832228	TPE (M)	AC(6:0)	1	0.290007
Metabolomics	-0.21122	Sham	AC(6:0)	1	1
Metabolomics	0.505181	TPE + IVIG (B)	AC(7:0-DC)	0.000285683	0.391745
Metabolomics	-0.0696168	TPE (M)	AC(7:0-DC)	1	1
Metabolomics	0.141667	Sham	AC(7:0-DC)	1	1
Metabolomics	-0.122559	TPE + IVIG (B)	AC(8:0)	0.865957	1
Metabolomics	0.231151	TPE (B)	AC(8:0)	0.232181	0.165965
Metabolomics	0.0734549	TPE (M)	AC(8:0)	1	1
Metabolomics	-0.0902778	Sham	AC(8:0)	1	1
Metabolomics	0.206397	TPE + IVIG (B)	AC(8:1-OH)	0.00764563	1
Metabolomics	-0.0496032	TPE (B)	AC(8:1-OH)	1	1
Metabolomics	0.104139	TPE (M)	AC(8:1-OH)	1	1
Metabolomics	0.0634921	Sham	AC(8:1-OH)	1	1
Metabolomics	-0.0377104	TPE + IVIG (B)	AC(8:1)	1	1
Metabolomics	-0.102183	TPE (B)	AC(8:1)	1	1
Metabolomics	0.343056	TPE (M)	AC(8:1)	4.34665e-05	2.57081e-06
Metabolomics	-0.195437	Sham	AC(8:1)	0.494871	1
Metabolomics	0.102513	TPE (M)	AC(9:0)	1	1
Metabolomics	-0.0111111	Sham	AC(9:0)	1	1
Metabolomics	-0.120875	TPE + IVIG (B)	Ala	0.884662	1
Metabolomics	-0.0208333	TPE (B)	Ala	1	1
Metabolomics	0.0962963	TPE (M)	Ala	1	1
Metabolomics	0.0426587	Sham	Ala	1	1
Metabolomics	-0.26229	TPE + IVIG (B)	Arg	6.81958e-05	0.00227558
Metabolomics	0.0109127	TPE (B)	Arg	1	1
Metabolomics	0.115278	TPE (M)	Arg	1	1
Metabolomics	0.135913	Sham	Arg	1	1
Metabolomics	-0.214815	TPE + IVIG (B)	Asn	0.00448225	1
Metabolomics	0.227183	TPE (B)	Asn	1	1
Metabolomics	0.169907	TPE (M)	Asn	1	1
Metabolomics	-0.077381	Sham	Asn	1	1
Metabolomics	-0.284512	TPE + IVIG (B)	Asp	0.0001156	1
Metabolomics	-0.0800265	TPE (M)	Asp	1	1
Metabolomics	-0.084127	Sham	Asp	1	1
Metabolomics	-0.0181818	TPE + IVIG (B)	c4-OH-Pro	1	1
Metabolomics	-0.319048	TPE (B)	c4-OH-Pro	0.00696313	0.00672933
Metabolomics	0.264619	Sham	c4-OH-Pro	1	1
Metabolomics	-0.0447811	TPE + IVIG (B)	Cit	1	0.318163
Metabolomics	0.0198413	TPE (B)	Cit	1	1
Metabolomics	-0.037037	TPE (M)	Cit	1	1
Metabolomics	0.119048	Sham	Cit	1	1
Metabolomics	0.189226	TPE + IVIG (B)	Gln	0.0256114	1
Metabolomics	0.148611	TPE (M)	Gln	1	1
Metabolomics	-0.0684524	Sham	Gln	1	1
Metabolomics	-0.198653	TPE + IVIG (B)	Glu	0.000135971	1
Metabolomics	0.140873	TPE (B)	Glu	1	1
Metabolomics	0.182407	TPE (M)	Glu	0.0133292	1
Metabolomics	0.0367063	Sham	Glu	1	1
Metabolomics	0.0621415	TPE + IVIG (B)	Gly	1	1
Metabolomics	0.135913	TPE (B)	Gly	1	1
Metabolomics	-0.0421296	TPE (M)	Gly	1	1
Metabolomics	0.119048	Sham	Gly	1	1
Metabolomics	0.0875421	TPE + IVIG (B)	His	1	1
Metabolomics	0.160714	Sham	His	1	1
Metabolomics	0.12963	TPE + IVIG (B)	Ile	1	0.563691
Metabolomics	0.0138889	TPE (B)	Ile	1	1
Metabolomics	0.140278	TPE (M)	Ile	1	0.255609
Metabolomics	-0.12996	Sham	Ile	1	1
Metabolomics	-0.0939394	TPE + IVIG (B)	Kynurenine	1	1
Metabolomics	0.0684524	TPE (B)	Kynurenine	1	1
Metabolomics	0.0194444	TPE (M)	Kynurenine	1	1
Metabolomics	0.147817	Sham	Kynurenine	1	1
Metabolomics	-0.265114	TPE + IVIG (B)	Lys	0.000111414	0.0521419
Metabolomics	0.100198	TPE (B)	Lys	1	1
Metabolomics	0.225	TPE (M)	Lys	0.467911	1
Metabolomics	0.0545635	Sham	Lys	1	1
Metabolomics	-0.180135	TPE + IVIG (B)	Met	0.335911	0.241002
Metabolomics	0.179563	TPE (B)	Met	1	1
Metabolomics	0.161111	TPE (M)	Met	1	1
Metabolomics	0.10119	Sham	Met	1	1
Metabolomics	0.0746032	TPE + IVIG (B)	Nitro-Tyr	1	1
Metabolomics	-0.175	TPE (B)	Nitro-Tyr	1	0.0689904
Metabolomics	-0.300463	TPE (M)	Nitro-Tyr	3.20014e-05	2.18544e-07
Metabolomics	0.1875	Sham	Nitro-Tyr	0.148754	1
Metabolomics	-0.253199	TPE + IVIG (B)	Orn	0.00016936	0.00211411
Metabolomics	0.196429	TPE (B)	Orn	0.0238074	1
Metabolomics	0.24213	TPE (M)	Orn	0.412428	1
Metabolomics	0.145833	Sham	Orn	1	1
Metabolomics	0.00841751	TPE + IVIG (B)	Phe	1	1
Metabolomics	0.127976	TPE (B)	Phe	1	1
Metabolomics	0.1875	TPE (M)	Phe	1	1
Metabolomics	0.077381	Sham	Phe	1	1
Metabolomics	-0.252281	TPE + IVIG (B)	Putrescine	0.00500498	1
Metabolomics	-0.0486111	TPE (M)	Putrescine	1	1
Metabolomics	-0.0395411	Sham	Putrescine	1	1
Metabolomics	-0.23771	TPE + IVIG (B)	SDMA	0.36878	1
Metabolomics	0.13464	TPE (B)	SDMA	1	1
Metabolomics	-0.258796	TPE (M)	SDMA	9.28074e-05	0.115669
Metabolomics	0.0178571	Sham	SDMA	1	1
Metabolomics	-0.119529	TPE + IVIG (B)	Ser	1	0.790103
Metabolomics	0.182407	TPE (M)	Ser	1	1
Metabolomics	0.159722	Sham	Ser	1	1
Metabolomics	-0.20635	TPE + IVIG (B)	t4-OH-Pro	0.146079	1.72202e-06
Metabolomics	0.0456349	TPE (B)	t4-OH-Pro	1	0.136404
Metabolomics	-0.0805556	TPE (M)	t4-OH-Pro	1	0.000328786
Metabolomics	0.304563	Sham	t4-OH-Pro	0.000561571	1
Metabolomics	-0.212458	TPE + IVIG (B)	Taurine	0.314391	4.79247e-05
Metabolomics	0.117063	TPE (B)	Taurine	1	0.951243
Metabolomics	0.265741	TPE (M)	Taurine	0.0220814	1
Metabolomics	0.325397	Sham	Taurine	0.00735268	1
Metabolomics	0.0518519	TPE + IVIG (B)	Thr	1	1
Metabolomics	-0.102106	TPE (B)	Thr	1	1
Metabolomics	-0.00952381	Sham	Thr	1	1
Metabolomics	0.0893283	TPE + IVIG (B)	Tyr	1	1
Metabolomics	0.0228175	TPE (B)	Tyr	1	1
Metabolomics	0.120833	TPE (M)	Tyr	1	1
Metabolomics	0.143849	Sham	Tyr	1	1
Metabolomics	0.00639731	TPE + IVIG (B)	Val	1	1
Metabolomics	0.21627	TPE (B)	Val	0.185342	1
Metabolomics	0.134722	TPE (M)	Val	1	1
Metabolomics	0.0138889	Sham	Val	1	1
Metabolomics	0.0417508	TPE + IVIG (B)	xLeu	1	1
Metabolomics	0.199405	TPE (B)	xLeu	0.433803	1
Metabolomics	0.110185	TPE (M)	xLeu	1	1
Metabolomics	0.0744048	Sham	xLeu	1	1
Proteomics	-0.289226	TPE + IVIG (B)	A1BG	0.0010854	1
Proteomics	-0.25873	TPE (B)	A1BG	0.266463	1
Proteomics	0.197643	TPE (M)	A1BG	0.0532554	4.86e-05
Proteomics	-0.326389	Sham	A1BG	0.0387852	1
Proteomics	-0.193939	TPE + IVIG (B)	A2M	0.0356196	1
Proteomics	0.084127	TPE (B)	A2M	1	1
Proteomics	0.112121	TPE (M)	A2M	1	0.16961
Proteomics	-0.213294	Sham	A2M	0.67948	1
Proteomics	0.1	TPE + IVIG (B)	A2ML1	1	1
Proteomics	-0.14127	TPE (B)	A2ML1	1	1
Proteomics	-0.0208754	TPE (M)	A2ML1	1	1
Proteomics	0.0257937	Sham	A2ML1	1	1
Proteomics	-0.298653	TPE + IVIG (B)	ABI3BP	0.00423249	1
Proteomics	-0.0904762	TPE (B)	ABI3BP	1	1
Proteomics	-0.284175	TPE (M)	ABI3BP	0.143592	1
Proteomics	-0.113095	Sham	ABI3BP	1	1
Proteomics	0.0704365	TPE + IVIG (B)	ACAA2	1	1
Proteomics	0.0968254	Sham	ACAA2	1	1
Proteomics	-0.17138	TPE + IVIG (B)	ACTA1	1	1
Proteomics	0.0572391	TPE (M)	ACTA1	1	1
Proteomics	1.9222e-18	Sham	ACTA1	1	1
Proteomics	-0.0337302	TPE + IVIG (B)	ACTN2	1	1
Proteomics	-0.175	TPE (B)	ACTN2	1	1
Proteomics	0.204377	TPE (M)	ACTN2	0.0468708	4.40398e-06
Proteomics	-0.239683	Sham	ACTN2	0.0311773	1
Proteomics	-0.100529	TPE + IVIG (B)	ACTN4	1	1
Proteomics	0.113889	TPE (B)	ACTN4	1	1
Proteomics	0.0684524	TPE (M)	ACTN4	1	1
Proteomics	0.00694444	Sham	ACTN4	1	1
Proteomics	-0.294949	TPE + IVIG (B)	ADAMDEC1	0.000549313	0.000241715
Proteomics	-0.159596	TPE (M)	ADAMDEC1	1	0.083795
Proteomics	0.208333	Sham	ADAMDEC1	1	1
Proteomics	-0.0003367	TPE + IVIG (B)	ADGRF5	1	1
Proteomics	-0.177778	TPE (B)	ADGRF5	1	1
Proteomics	0.159596	TPE (M)	ADGRF5	1	0.451287
Proteomics	-0.124008	Sham	ADGRF5	1	1
Proteomics	-0.020202	TPE + IVIG (B)	ADGRG6	1	1
Proteomics	0.129966	TPE (M)	ADGRG6	1	1
Proteomics	-0.0257937	Sham	ADGRG6	1	1
Proteomics	0.0030303	TPE + IVIG (B)	ADGRL4	1	1
Proteomics	-0.0206349	TPE (B)	ADGRL4	1	1
Proteomics	0.0639731	TPE (M)	ADGRL4	1	0.507733
Proteomics	-0.266865	Sham	ADGRL4	1	1
Proteomics	0.0299663	TPE + IVIG (B)	AFM	1	1
Proteomics	0.0746032	TPE (B)	AFM	1	1
Proteomics	0.0158249	TPE (M)	AFM	1	1
Proteomics	0.031746	Sham	AFM	1	1
Proteomics	0.0936027	TPE + IVIG (B)	AGT	1	1
Proteomics	0.220635	TPE (B)	AGT	1	1
Proteomics	-0.121212	TPE (M)	AGT	1	1
Proteomics	-0.0347222	Sham	AGT	1	1
Proteomics	0.0309764	TPE + IVIG (B)	AHSG	1	1
Proteomics	-0.249206	TPE (B)	AHSG	1	1
Proteomics	0.062963	TPE (M)	AHSG	1	1
Proteomics	0.00198413	Sham	AHSG	1	1
Proteomics	-0.243056	TPE + IVIG (B)	AK1	0.000634108	1
Proteomics	-0.361056	TPE (B)	AK1	0.616139	1
Proteomics	-0.0942761	TPE (M)	AK1	1	1
Proteomics	0.000992063	Sham	AK1	1	1
Proteomics	0.0040404	TPE + IVIG (B)	AKAP13	1	1
Proteomics	0.18254	TPE (B)	AKAP13	0.433359	0.0946593
Proteomics	-0.199405	Sham	AKAP13	1	1
Proteomics	0.0289562	TPE + IVIG (B)	ALB	1	1
Proteomics	0.272727	TPE (M)	ALB	0.000602529	1
Proteomics	-0.0555556	Sham	ALB	1	1
Proteomics	0.0683502	TPE + IVIG (B)	ALCAM	1	1
Proteomics	-0.249206	TPE (B)	ALCAM	1	1
Proteomics	-0.0801347	TPE (M)	ALCAM	1	1
Proteomics	-0.0585317	Sham	ALCAM	1	1
Proteomics	-0.0185185	TPE + IVIG (B)	ALDOA	1	1
Proteomics	-0.0904762	TPE (B)	ALDOA	1	1
Proteomics	0.0811448	TPE (M)	ALDOA	1	1
Proteomics	0.0744048	Sham	ALDOA	1	1
Proteomics	-0.143434	TPE + IVIG (B)	AMBP	1	0.141709
Proteomics	-0.152862	TPE (M)	AMBP	1	0.0882439
Proteomics	0.15377	Sham	AMBP	1	1
Proteomics	0.221886	TPE + IVIG (B)	AMY1B	0.191609	1
Proteomics	-0.0427609	TPE (M)	AMY1B	1	1
Proteomics	0.102183	Sham	AMY1B	1	1
Proteomics	-0.13569	TPE + IVIG (B)	ANG	0.659084	1
Proteomics	-0.187302	TPE (B)	ANG	1	1
Proteomics	0.0892256	TPE (M)	ANG	1	1
Proteomics	0.0644841	Sham	ANG	1	1
Proteomics	-0.419865	TPE + IVIG (B)	ANK2	7.45879e-08	1
Proteomics	0.268254	TPE (B)	ANK2	0.166159	0.000509157
Proteomics	-0.309428	TPE (M)	ANK2	0.00076043	1
Proteomics	-0.236111	Sham	ANK2	0.870749	1
Proteomics	0.296296	TPE + IVIG (B)	ANXA1	0.199796	1
Proteomics	-0.290476	TPE (B)	ANXA1	0.202095	1
Proteomics	-0.133333	TPE (M)	ANXA1	1	1
Proteomics	-0.0337302	Sham	ANXA1	1	1
Proteomics	0.217172	TPE + IVIG (B)	ANXA2	1	1
Proteomics	0.232997	TPE (M)	ANXA2	0.174491	1
Proteomics	0.0982143	Sham	ANXA2	1	1
Proteomics	-0.279125	TPE + IVIG (B)	APCS	0.053544	1
Proteomics	-0.214141	TPE (M)	APCS	1	1
Proteomics	-0.270833	Sham	APCS	0.0571725	1
Proteomics	-0.321886	TPE + IVIG (B)	APOA1	0.0226041	0.018281
Proteomics	0.160317	TPE (B)	APOA1	1	1
Proteomics	-0.132997	TPE (M)	APOA1	1	1
Proteomics	0.106151	Sham	APOA1	1	1
Proteomics	0.16431	TPE + IVIG (B)	APOA2	0.329106	1
Proteomics	0.0444444	TPE (M)	APOA2	1	1
Proteomics	-0.118056	Sham	APOA2	1	1
Proteomics	-0.125589	TPE + IVIG (B)	APOA4	1	1
Proteomics	-0.0427609	TPE (M)	APOA4	1	1
Proteomics	-0.0763889	Sham	APOA4	1	1
Proteomics	-0.219192	TPE + IVIG (B)	APOB	0.00311922	1
Proteomics	0.221212	TPE (M)	APOB	0.0200049	0.0312288
Proteomics	-0.247024	Sham	APOB	1	1
Proteomics	0.244108	TPE + IVIG (B)	APOC1	0.00356391	1
Proteomics	0.160317	TPE (B)	APOC1	1	1
Proteomics	-0.0367003	TPE (M)	APOC1	1	1
Proteomics	-0.0188492	Sham	APOC1	1	1
Proteomics	-0.076431	TPE + IVIG (B)	APOC2	1	1
Proteomics	-0.0619529	TPE (M)	APOC2	1	1
Proteomics	-0.0257937	Sham	APOC2	1	1
Proteomics	0.162963	TPE + IVIG (B)	APOC3	0.270767	1
Proteomics	0.0297619	Sham	APOC3	1	1
Proteomics	0.23569	TPE + IVIG (B)	APOC4	0.000669836	1
Proteomics	0.268254	TPE (B)	APOC4	0.173411	1
Proteomics	0.0313131	TPE (M)	APOC4	1	1
Proteomics	0.0585317	Sham	APOC4	1	1
Proteomics	-0.256902	TPE + IVIG (B)	APOD	0.0431711	1
Proteomics	0.206349	TPE (B)	APOD	1	1
Proteomics	0.052862	TPE (M)	APOD	1	1
Proteomics	-0.0406746	Sham	APOD	1	1
Proteomics	-0.0973064	TPE + IVIG (B)	APOE	1	1
Proteomics	0.00774411	TPE (M)	APOE	1	1
Proteomics	-0.0228175	Sham	APOE	1	1
Proteomics	-0.0774411	TPE + IVIG (B)	APOH	1	1
Proteomics	0.0809524	TPE (B)	APOH	1	1
Proteomics	0.0023569	TPE (M)	APOH	1	1
Proteomics	0.0724206	Sham	APOH	1	1
Proteomics	-0.0212121	TPE + IVIG (B)	APOL1	1	1
Proteomics	0.130976	TPE (M)	APOL1	1	0.13676
Proteomics	-0.195437	Sham	APOL1	1	1
Proteomics	-0.0198653	TPE + IVIG (B)	APOM	1	1
Proteomics	0.0111111	TPE (M)	APOM	1	1
Proteomics	-0.0734127	Sham	APOM	1	1
Proteomics	0.0922559	TPE + IVIG (B)	ARG1	1	1
Proteomics	0.00793651	TPE (B)	ARG1	1	1
Proteomics	0.0016835	TPE (M)	ARG1	1	1
Proteomics	0.104167	Sham	ARG1	1	1
Proteomics	-0.259933	TPE + IVIG (B)	ART4	0.015415	0.938447
Proteomics	0.0666667	TPE (B)	ART4	1	1
Proteomics	0.0276094	TPE (M)	ART4	1	1
Proteomics	-1.88982e-19	Sham	ART4	1	1
Proteomics	0.0888889	TPE + IVIG (B)	ATF6	1	0.472137
Proteomics	-0.209091	TPE (M)	ATF6	1	1
Proteomics	-0.21131	Sham	ATF6	1	1
Proteomics	-0.0781145	TPE + IVIG (B)	ATF6B	1	1
Proteomics	-0.38254	TPE (B)	ATF6B	0.00109616	0.00299762
Proteomics	0.152189	TPE (M)	ATF6B	0.137366	1
Proteomics	0.0436508	Sham	ATF6B	1	1
Proteomics	0.237103	TPE + IVIG (B)	ATP2A1	0.0415728	1
Proteomics	-0.0248016	Sham	ATP2A1	1	1
Proteomics	-0.161616	TPE + IVIG (B)	ATP5F1B	1	1
Proteomics	-0.312698	TPE (B)	ATP5F1B	0.108459	1
Proteomics	0.0902778	TPE (M)	ATP5F1B	1	1
Proteomics	-0.135913	Sham	ATP5F1B	1	1
Proteomics	-0.134007	TPE + IVIG (B)	ATRN	1	1
Proteomics	-0.303175	TPE (B)	ATRN	0.0863703	1
Proteomics	0.0989899	TPE (M)	ATRN	1	1
Proteomics	-0.0347222	Sham	ATRN	1	1
Proteomics	0.10404	TPE + IVIG (B)	AXL	1	1
Proteomics	-0.0868687	TPE (M)	AXL	1	1
Proteomics	0.106151	Sham	AXL	1	1
Proteomics	0.0804714	TPE + IVIG (B)	AZGP1	1	1
Proteomics	-0.215152	TPE (M)	AZGP1	0.410712	1
Proteomics	0.0178571	Sham	AZGP1	1	1
Proteomics	0.0996633	TPE + IVIG (B)	BASP1	1	1
Proteomics	-0.311111	TPE (B)	BASP1	0.021978	0.530957
Proteomics	0.121212	TPE (M)	BASP1	1	1
Proteomics	0.00694444	Sham	BASP1	1	1
Proteomics	-0.151178	TPE + IVIG (B)	BCHE	1	1
Proteomics	-0.100337	TPE (M)	BCHE	1	1
Proteomics	-0.0863095	Sham	BCHE	1	1
Proteomics	-0.0212121	TPE + IVIG (B)	BLMH	1	1
Proteomics	0.0269841	TPE (B)	BLMH	1	1
Proteomics	0.178788	TPE (M)	BLMH	1	1
Proteomics	-0.0853175	Sham	BLMH	1	1
Proteomics	0.0511785	TPE + IVIG (B)	BOC	1	0.941568
Proteomics	0.0777778	TPE (B)	BOC	1	1
Proteomics	-0.253872	TPE (M)	BOC	0.0159398	1
Proteomics	-0.225198	Sham	BOC	1	1
Proteomics	-0.0472222	Sham	BPIFA1	1	1
Proteomics	-0.0218855	TPE + IVIG (B)	BPIFB1	1	0.740196
Proteomics	-0.290476	TPE (B)	BPIFB1	0.202095	0.00017995
Proteomics	-0.0040404	TPE (M)	BPIFB1	1	1
Proteomics	0.265873	Sham	BPIFB1	0.300739	1
Proteomics	-0.255952	TPE + IVIG (B)	BPIFB4	0.00121763	1
Proteomics	-0.082672	TPE (M)	BPIFB4	1	1
Proteomics	-0.141865	Sham	BPIFB4	1	1
Proteomics	-0.13266	TPE + IVIG (B)	BST1	1	1
Proteomics	-0.37619	TPE (B)	BST1	0.0037122	0.0448367
Proteomics	0.215152	TPE (M)	BST1	0.194841	1
Proteomics	0.0327381	Sham	BST1	1	1
Proteomics	0.0340067	TPE + IVIG (B)	C1QB	1	0.881846
Proteomics	0.205387	TPE (M)	C1QB	0.341611	0.005142
Proteomics	-0.279762	Sham	C1QB	0.838596	1
Proteomics	-0.297643	TPE + IVIG (B)	C1QC	0.0216343	1
Proteomics	0.281818	TPE (M)	C1QC	0.000744001	1
Proteomics	0.0347222	Sham	C1QC	1	1
Proteomics	-0.158586	TPE + IVIG (B)	C1R	1	1
Proteomics	0.128956	TPE (M)	C1R	1	1
Proteomics	0.0446429	Sham	C1R	1	1
Proteomics	-0.329293	TPE + IVIG (B)	C1RL	0.304015	0.000539347
Proteomics	0.0164983	TPE (M)	C1RL	1	1
Proteomics	0.287698	Sham	C1RL	0.61935	1
Proteomics	0.142761	TPE + IVIG (B)	C1S	1	0.000134849
Proteomics	0.290572	TPE (M)	C1S	0.000107097	1.21891e-07
Proteomics	-0.308532	Sham	C1S	0.0221808	1
Proteomics	-0.167003	TPE + IVIG (B)	C2	0.546546	1
Proteomics	0.0239057	TPE (M)	C2	1	1
Proteomics	-0.176587	Sham	C2	1	1
Proteomics	-0.193603	TPE + IVIG (B)	C3	0.00942682	1
Proteomics	0.20202	TPE (M)	C3	0.0158181	0.000630172
Proteomics	-0.280754	Sham	C3	0.372163	1
Proteomics	0.0757576	TPE + IVIG (B)	C4A	1	0.00181148
Proteomics	0.182492	TPE (M)	C4A	0.614638	5.13489e-05
Proteomics	-0.335317	Sham	C4A	0.0180334	1
Proteomics	0.127946	TPE + IVIG (B)	C4B	1	1
Proteomics	0.0936508	TPE (B)	C4B	1	1
Proteomics	0.187879	TPE (M)	C4B	0.187296	0.819138
Proteomics	-0.103175	Sham	C4B	1	1
Proteomics	-0.0821549	TPE + IVIG (B)	C4BPA	1	1
Proteomics	0.0993266	TPE (M)	C4BPA	1	0.0697469
Proteomics	-0.262897	Sham	C4BPA	0.710811	1
Proteomics	-0.421212	TPE + IVIG (B)	C4BPB	0.000491042	1
Proteomics	-0.00793651	TPE (B)	C4BPB	1	1
Proteomics	0.305051	TPE (M)	C4BPB	0.000183936	0.000286323
Proteomics	-0.139881	Sham	C4BPB	1	1
Proteomics	-0.0747475	TPE + IVIG (B)	C5	1	1
Proteomics	0.213805	TPE (M)	C5	0.00508575	0.0130642
Proteomics	-0.127976	Sham	C5	1	1
Proteomics	-0.251852	TPE + IVIG (B)	C6	0.0360773	1
Proteomics	0.142424	TPE (M)	C6	1	1
Proteomics	0.000992063	Sham	C6	1	1
Proteomics	0.129966	TPE + IVIG (B)	C7	1	1
Proteomics	0.232997	TPE (M)	C7	0.00530701	0.0867491
Proteomics	-0.152778	Sham	C7	1	1
Proteomics	-0.250505	TPE + IVIG (B)	C8A	0.0316719	1
Proteomics	0.248485	TPE (M)	C8A	0.00190608	7.42548e-07
Proteomics	-0.3125	Sham	C8A	0.0163732	1
Proteomics	-0.289899	TPE + IVIG (B)	C8B	0.000169864	1
Proteomics	0.0144781	TPE (M)	C8B	1	0.582952
Proteomics	-0.277778	Sham	C8B	0.109002	1
Proteomics	-0.29697	TPE + IVIG (B)	C9	7.25658e-05	1
Proteomics	0.0690236	TPE (M)	C9	1	1
Proteomics	-0.205357	Sham	C9	1	1
Proteomics	-0.111448	TPE + IVIG (B)	CA1	1	1
Proteomics	-0.347222	TPE (B)	CA1	0.0738182	1
Proteomics	-0.0680135	TPE (M)	CA1	1	1
Proteomics	-0.171627	Sham	CA1	1	1
Proteomics	-0.236364	TPE + IVIG (B)	CACNA2D1	0.409034	1
Proteomics	-0.0539683	TPE (B)	CACNA2D1	1	1
Proteomics	0.131987	TPE (M)	CACNA2D1	1	1
Proteomics	-0.00198413	Sham	CACNA2D1	1	1
Proteomics	0.00875421	TPE + IVIG (B)	CADM1	1	1
Proteomics	0.0326599	TPE (M)	CADM1	1	1
Proteomics	0.205357	Sham	CADM1	1	1
Proteomics	-0.122222	TPE + IVIG (B)	CALM1	0.778791	0.289744
Proteomics	-0.0983165	TPE (M)	CALM1	1	1
Proteomics	0.241071	Sham	CALM1	1	1
Proteomics	-0.0040404	TPE + IVIG (B)	CALML5	1	1
Proteomics	0.198413	TPE (B)	CALML5	0.918558	1
Proteomics	0.0447811	TPE (M)	CALML5	1	1
Proteomics	-0.00694444	Sham	CALML5	1	1
Proteomics	-0.125926	TPE + IVIG (B)	CAMP	1	1
Proteomics	0.084127	TPE (B)	CAMP	1	1
Proteomics	-0.0659933	TPE (M)	CAMP	1	1
Proteomics	0.0843254	Sham	CAMP	1	1
Proteomics	0.172391	TPE + IVIG (B)	CAPN1	1	1
Proteomics	-0.187302	TPE (B)	CAPN1	1	1
Proteomics	0.0360269	TPE (M)	CAPN1	1	1
Proteomics	-0.0188492	Sham	CAPN1	1	1
Proteomics	0.245791	TPE + IVIG (B)	CASP14	0.360617	1
Proteomics	0.214478	TPE (M)	CASP14	1	1
Proteomics	0.0704365	Sham	CASP14	1	1
Proteomics	-0.0575758	TPE + IVIG (B)	CAST	1	1
Proteomics	-0.0190476	TPE (B)	CAST	1	1
Proteomics	0.181145	TPE (M)	CAST	1	1
Proteomics	0.138889	Sham	CAST	1	1
Proteomics	0.260606	TPE + IVIG (B)	CAT	0.00724194	1
Proteomics	0.0208754	TPE (M)	CAT	1	1
Proteomics	0.0902778	Sham	CAT	1	1
Proteomics	-0.182492	TPE + IVIG (B)	CBLN1	0.265913	1
Proteomics	0.0602694	TPE (M)	CBLN1	1	1
Proteomics	0.0357143	Sham	CBLN1	1	1
Proteomics	0.0929293	TPE + IVIG (B)	CBLN4	1	1
Proteomics	-0.0666667	TPE (B)	CBLN4	1	1
Proteomics	-0.0043771	TPE (M)	CBLN4	1	1
Proteomics	-0.160714	Sham	CBLN4	1	1
Proteomics	-0.392256	TPE + IVIG (B)	CCL14	0.000117108	0.000102359
Proteomics	-0.195238	TPE (B)	CCL14	1	0.56107
Proteomics	0.0636364	TPE (M)	CCL14	1	1
Proteomics	0.149802	Sham	CCL14	1	1
Proteomics	-0.353535	TPE + IVIG (B)	CCL15	1.98236e-05	4.2951e-08
Proteomics	-0.148148	TPE (M)	CCL15	0.730389	0.00324728
Proteomics	0.140873	Sham	CCL15	1	1
Proteomics	-0.355556	TPE + IVIG (B)	CCL16	7.41984e-05	1
Proteomics	0.0188552	TPE (M)	CCL16	1	1
Proteomics	-0.0337302	Sham	CCL16	1	1
Proteomics	-0.188215	TPE + IVIG (B)	CCL18	0.0294979	0.0858932
Proteomics	-0.052381	TPE (B)	CCL18	1	1
Proteomics	0.0373737	TPE (M)	CCL18	1	1
Proteomics	0.160714	Sham	CCL18	1	1
Proteomics	-0.0767677	TPE + IVIG (B)	CCL24	1	1
Proteomics	-0.312698	TPE (B)	CCL24	0.108459	1
Proteomics	0.144108	TPE (M)	CCL24	1	1
Proteomics	-0.077381	Sham	CCL24	1	1
Proteomics	0.0846561	TPE + IVIG (B)	CCT2	1	1
Proteomics	0.222222	TPE (M)	CCT2	1	1
Proteomics	0.0168651	Sham	CCT2	1	1
Proteomics	-0.308754	TPE + IVIG (B)	CD300A	0.00913121	1
Proteomics	-0.223569	TPE (M)	CD300A	0.193713	1
Proteomics	-0.107143	Sham	CD300A	1	1
Proteomics	-0.00808081	TPE + IVIG (B)	CD34	1	1
Proteomics	-0.0857143	TPE (B)	CD34	1	1
Proteomics	-0.190909	TPE (M)	CD34	0.14792	0.121178
Proteomics	0.100198	Sham	CD34	1	1
Proteomics	0.0026936	TPE + IVIG (B)	CD44	1	1
Proteomics	0.150794	TPE (B)	CD44	1	1
Proteomics	-0.217508	TPE (M)	CD44	0.775239	1
Proteomics	-0.0297619	Sham	CD44	1	1
Proteomics	-0.0602694	TPE + IVIG (B)	CD46	1	1
Proteomics	-0.0587302	TPE (B)	CD46	1	1
Proteomics	0.0188552	TPE (M)	CD46	1	1
Proteomics	0.0416667	Sham	CD46	1	1
Proteomics	0.0279461	TPE + IVIG (B)	CD55	1	1
Proteomics	0.0126984	TPE (B)	CD55	1	1
Proteomics	-0.242424	TPE (M)	CD55	0.925944	0.0159644
Proteomics	0.151786	Sham	CD55	1	1
Proteomics	0.264983	TPE + IVIG (B)	CD58	0.0221808	1
Proteomics	0.0984127	TPE (B)	CD58	1	1
Proteomics	-0.316835	TPE (M)	CD58	0.000223677	0.124046
Proteomics	0.0367063	Sham	CD58	1	1
Proteomics	0.00505051	TPE + IVIG (B)	CD59	1	1
Proteomics	-0.199663	TPE (M)	CD59	0.163792	0.0323191
Proteomics	0.190476	Sham	CD59	1	1
Proteomics	0.0457912	TPE + IVIG (B)	CD5L	1	1
Proteomics	-0.28254	TPE (B)	CD5L	0.0687632	1
Proteomics	0.0397306	TPE (M)	CD5L	1	1
Proteomics	-0.195437	Sham	CD5L	1	1
Proteomics	0.180808	TPE + IVIG (B)	CDH13	0.729207	1
Proteomics	0.266667	TPE (B)	CDH13	0.521198	0.306084
Proteomics	-0.218182	TPE (M)	CDH13	0.665546	1
Proteomics	-0.0634921	Sham	CDH13	1	1
Proteomics	-0.0020202	TPE + IVIG (B)	CDH5	1	1
Proteomics	-0.415845	TPE (B)	CDH5	0.164783	0.150794
Proteomics	-0.196296	TPE (M)	CDH5	0.211898	1
Proteomics	0.0188492	Sham	CDH5	1	1
Proteomics	0.0377104	TPE + IVIG (B)	CDHR2	1	1
Proteomics	-0.0142857	TPE (B)	CDHR2	1	1
Proteomics	0.116162	TPE (M)	CDHR2	1	1
Proteomics	-0.0962302	Sham	CDHR2	1	1
Proteomics	0.076431	TPE + IVIG (B)	CDSN	1	1
Proteomics	0.0396825	TPE (B)	CDSN	1	1
Proteomics	0.231313	TPE (M)	CDSN	0.30016	0.629295
Proteomics	-0.0902778	Sham	CDSN	1	1
Proteomics	0.013468	TPE + IVIG (B)	CEACAM1	1	1
Proteomics	-0.0190476	TPE (B)	CEACAM1	1	1
Proteomics	0.291582	TPE (M)	CEACAM1	0.00253113	0.00310083
Proteomics	-0.0674603	Sham	CEACAM1	1	1
Proteomics	-0.040404	TPE + IVIG (B)	CEACAM6	1	1
Proteomics	-0.103367	TPE (M)	CEACAM6	1	1
Proteomics	-0.0248016	Sham	CEACAM6	1	1
Proteomics	-0.183165	TPE + IVIG (B)	CFB	0.107646	1
Proteomics	0.124579	TPE (M)	CFB	1	0.00143029
Proteomics	-0.3125	Sham	CFB	0.0686611	1
Proteomics	0.0525253	TPE + IVIG (B)	CFD	1	1
Proteomics	-0.0587302	TPE (B)	CFD	1	1
Proteomics	-0.121212	TPE (M)	CFD	1	0.0164427
Proteomics	0.165675	Sham	CFD	0.247507	1
Proteomics	-0.0518519	TPE + IVIG (B)	CFH	1	1
Proteomics	0.222559	TPE (M)	CFH	0.00849568	4.72806e-05
Proteomics	-0.258929	Sham	CFH	0.242166	1
Proteomics	0.0808081	TPE + IVIG (B)	CFHR1	1	1
Proteomics	0.0365079	TPE (B)	CFHR1	1	1
Proteomics	-0.0922559	TPE (M)	CFHR1	1	1
Proteomics	0.126984	Sham	CFHR1	1	1
Proteomics	-0.189226	TPE + IVIG (B)	CFHR2	0.00833161	0.0602349
Proteomics	-0.150794	TPE (B)	CFHR2	1	1
Proteomics	0.13165	TPE (M)	CFHR2	1	1
Proteomics	0.193452	Sham	CFHR2	1	1
Proteomics	-0.0801347	TPE + IVIG (B)	CFHR3	1	1
Proteomics	0.128571	TPE (B)	CFHR3	1	1
Proteomics	-0.12963	TPE (M)	CFHR3	1	1
Proteomics	0.12004	Sham	CFHR3	1	1
Proteomics	-0.121549	TPE + IVIG (B)	CFI	1	1
Proteomics	-0.371429	TPE (B)	CFI	0.0600001	1
Proteomics	0.206397	TPE (M)	CFI	0.240625	1
Proteomics	-0.0744048	Sham	CFI	1	1
Proteomics	-0.0162037	TPE + IVIG (B)	CFL1	1	1
Proteomics	-0.0277778	TPE (B)	CFL1	1	1
Proteomics	0.0670034	TPE (M)	CFL1	1	1
Proteomics	0.0367063	Sham	CFL1	1	1
Proteomics	-0.0279461	TPE + IVIG (B)	CFP	1	1
Proteomics	-0.253968	TPE (B)	CFP	1	1
Proteomics	0.134921	Sham	CFP	1	1
Proteomics	-0.262963	TPE + IVIG (B)	CHD8	0.558978	1
Proteomics	0.0380952	TPE (B)	CHD8	1	1
Proteomics	-0.0010101	TPE (M)	CHD8	1	1
Proteomics	-0.00496032	Sham	CHD8	1	1
Proteomics	-0.209656	TPE + IVIG (B)	CHGB	0.563101	0.0524714
Proteomics	-0.322222	TPE (B)	CHGB	0.0275254	0.00145729
Proteomics	0.105556	TPE (M)	CHGB	1	1
Proteomics	0.183333	Sham	CHGB	1	1
Proteomics	-0.0848485	TPE + IVIG (B)	CHL1	1	1
Proteomics	-0.415845	TPE (B)	CHL1	0.164783	1
Proteomics	-0.130303	TPE (M)	CHL1	1	1
Proteomics	-0.147817	Sham	CHL1	1	1
Proteomics	0.307744	TPE + IVIG (B)	CLEC3B	5.59451e-05	0.92018
Proteomics	0.249206	TPE (B)	CLEC3B	1	1
Proteomics	-0.227609	TPE (M)	CLEC3B	0.11273	1
Proteomics	0.0188492	Sham	CLEC3B	1	1
Proteomics	0.0188552	TPE + IVIG (B)	CLPS	1	1
Proteomics	-0.0285714	TPE (B)	CLPS	1	1
Proteomics	0.147811	TPE (M)	CLPS	1	1
Proteomics	0.212302	Sham	CLPS	0.617821	1
Proteomics	-0.0494949	TPE + IVIG (B)	CLU	1	1
Proteomics	-0.015873	TPE (B)	CLU	1	1
Proteomics	-0.179125	TPE (M)	CLU	1	1
Proteomics	-0.0257937	Sham	CLU	1	1
Proteomics	0.0043771	TPE + IVIG (B)	COL14A1	1	1
Proteomics	-0.0428571	TPE (B)	COL14A1	1	0.836592
Proteomics	-0.274747	TPE (M)	COL14A1	0.00394964	1.14351e-05
Proteomics	0.265873	Sham	COL14A1	0.300739	1
Proteomics	-0.284848	TPE + IVIG (B)	COL1A1	0.371773	0.0738542
Proteomics	0.27619	TPE (B)	COL1A1	0.432072	1
Proteomics	-0.1633	TPE (M)	COL1A1	1	0.726163
Proteomics	0.126984	Sham	COL1A1	1	1
Proteomics	0.0602694	TPE + IVIG (B)	COL6A3	1	1
Proteomics	0.109524	TPE (B)	COL6A3	1	1
Proteomics	-0.179125	TPE (M)	COL6A3	1	0.532079
Proteomics	0.172619	Sham	COL6A3	1	1
Proteomics	-0.211785	TPE + IVIG (B)	COLEC10	0.150634	1
Proteomics	-0.207937	TPE (B)	COLEC10	0.0606327	1
Proteomics	-0.00740741	TPE (M)	COLEC10	1	1
Proteomics	0.0486111	Sham	COLEC10	1	1
Proteomics	-0.079798	TPE + IVIG (B)	CP	1	1
Proteomics	0.0801347	TPE (M)	CP	1	0.0027836
Proteomics	-0.30754	Sham	CP	0.0190609	1
Proteomics	0.110438	TPE + IVIG (B)	CPA4	1	0.0742024
Proteomics	0.168254	TPE (B)	CPA4	0.424888	0.00601874
Proteomics	0.00231481	TPE (M)	CPA4	1	1
Proteomics	-0.262897	Sham	CPA4	0.710811	1
Proteomics	-0.141414	TPE + IVIG (B)	CPN2	1	1
Proteomics	-0.0365079	TPE (B)	CPN2	1	1
Proteomics	-0.190909	TPE (M)	CPN2	1	1
Proteomics	-0.100198	Sham	CPN2	1	1
Proteomics	-0.047619	TPE + IVIG (B)	CRNN	1	1
Proteomics	0.0912698	TPE (M)	CRNN	1	1
Proteomics	-0.166667	Sham	CRNN	1	1
Proteomics	-0.192593	TPE + IVIG (B)	CSF1R	0.624121	1
Proteomics	0.198413	TPE (B)	CSF1R	1	1
Proteomics	0.0615079	Sham	CSF1R	1	1
Proteomics	0.158249	TPE + IVIG (B)	CST4	1	1
Proteomics	-0.0793651	TPE (B)	CST4	1	0.00919571
Proteomics	0.0284392	TPE (M)	CST4	1	0.279193
Proteomics	0.336111	Sham	CST4	0.0153809	1
Proteomics	0.214141	TPE + IVIG (B)	CST6	0.652975	1
Proteomics	-0.238095	TPE (B)	CST6	1	1
Proteomics	-0.289899	TPE (M)	CST6	0.0193753	0.193078
Proteomics	0.0138889	Sham	CST6	1	1
Proteomics	0.0872054	TPE + IVIG (B)	CSTA	1	1
Proteomics	-0.197643	TPE (M)	CSTA	0.270204	1
Proteomics	0.0426587	Sham	CSTA	1	1
Proteomics	0.0967593	TPE + IVIG (B)	CSTB	1	1
Proteomics	0.104497	TPE (M)	CSTB	1	1
Proteomics	0.0704365	Sham	CSTB	1	1
Proteomics	-0.043771	TPE + IVIG (B)	CTRB2	1	1
Proteomics	-0.181481	TPE (M)	CTRB2	1	0.640066
Proteomics	0.141865	Sham	CTRB2	1	1
Proteomics	0.347811	TPE + IVIG (B)	CTSD	0.0471474	1
Proteomics	0.0809524	TPE (B)	CTSD	1	1
Proteomics	-0.003367	TPE (M)	CTSD	1	1
Proteomics	0.0357143	Sham	CTSD	1	1
Proteomics	0.350168	TPE + IVIG (B)	CTSH	0.000255824	0.000182641
Proteomics	-0.0142857	TPE (B)	CTSH	1	1
Proteomics	0.182155	TPE (M)	CTSH	0.320474	0.174435
Proteomics	-0.126984	Sham	CTSH	1	1
Proteomics	0.224579	TPE + IVIG (B)	CXCL3	1	1
Proteomics	-0.153968	TPE (B)	CXCL3	1	1
Proteomics	-0.0363636	TPE (M)	CXCL3	1	1
Proteomics	0.0625	Sham	CXCL3	1	1
Proteomics	0.23569	TPE + IVIG (B)	DCD	1	1
Proteomics	-0.259933	TPE (M)	DCD	0.00561869	0.972773
Proteomics	-0.0257937	Sham	DCD	1	1
Proteomics	0.175084	TPE + IVIG (B)	DEFA1	0.454376	1
Proteomics	-0.0878788	TPE (M)	DEFA1	1	1
Proteomics	0.173611	Sham	DEFA1	1	1
Proteomics	0.010101	TPE + IVIG (B)	DEFB1	1	1
Proteomics	-0.463464	TPE (B)	DEFB1	0.00822787	0.0147364
Proteomics	-0.133333	TPE (M)	DEFB1	1	1
Proteomics	0.0128968	Sham	DEFB1	1	1
Proteomics	0.0976431	TPE + IVIG (B)	DMBT1	1	1
Proteomics	0.0920635	TPE (B)	DMBT1	1	1
Proteomics	0.0602694	TPE (M)	DMBT1	1	1
Proteomics	-0.0505952	Sham	DMBT1	1	1
Proteomics	-0.0180556	TPE + IVIG (B)	DMKN	1	1
Proteomics	-0.0361111	TPE (B)	DMKN	1	1
Proteomics	-0.0935185	TPE (M)	DMKN	1	1
Proteomics	-0.0277778	Sham	DMKN	1	1
Proteomics	-0.0239057	TPE + IVIG (B)	DNER	1	1
Proteomics	0.112698	TPE (B)	DNER	1	1
Proteomics	-0.314478	TPE (M)	DNER	0.125781	0.0029218
Proteomics	0.127976	Sham	DNER	1	1
Proteomics	0.217172	TPE + IVIG (B)	DPEP2	0.001151	1
Proteomics	-0.269841	TPE (B)	DPEP2	0.256027	1
Proteomics	-0.186195	TPE (M)	DPEP2	0.147585	1
Proteomics	-0.000992063	Sham	DPEP2	1	1
Proteomics	-0.0225589	TPE + IVIG (B)	DSC1	1	1
Proteomics	-0.0117845	TPE (M)	DSC1	1	1
Proteomics	0.0257937	Sham	DSC1	1	1
Proteomics	-0.137037	TPE + IVIG (B)	DSC3	1	1
Proteomics	-0.0047619	TPE (B)	DSC3	1	1
Proteomics	-0.0329966	TPE (M)	DSC3	1	1
Proteomics	-0.0674603	Sham	DSC3	1	1
Proteomics	0.00942761	TPE + IVIG (B)	DSG1	1	1
Proteomics	0.0571429	TPE (B)	DSG1	1	1
Proteomics	0.105387	TPE (M)	DSG1	1	1
Proteomics	0.0565476	Sham	DSG1	1	1
Proteomics	-0.0259259	TPE + IVIG (B)	DSP	1	1
Proteomics	-0.0474747	TPE (M)	DSP	1	1
Proteomics	0.0565476	Sham	DSP	1	1
Proteomics	-0.168013	TPE + IVIG (B)	ECM1	1	1
Proteomics	-0.0539683	TPE (B)	ECM1	1	1
Proteomics	-0.16532	TPE (M)	ECM1	0.545827	1
Proteomics	-0.223214	Sham	ECM1	1	1
Proteomics	-0.465741	TPE + IVIG (B)	EEF1D	0.00260052	0.127134
Proteomics	0.0777778	TPE (B)	EEF1D	1	1
Proteomics	0.114815	TPE (M)	EEF1D	1	1
Proteomics	-0.0428571	Sham	EEF1D	1	1
Proteomics	-0.307407	TPE + IVIG (B)	EFEMP1	1.4465e-05	1
Proteomics	-0.157143	TPE (B)	EFEMP1	1	1
Proteomics	-0.326936	TPE (M)	EFEMP1	0.00353118	1
Proteomics	-0.0664683	Sham	EFEMP1	1	1
Proteomics	0.0131313	TPE + IVIG (B)	EGFR	1	1
Proteomics	-0.188889	TPE (B)	EGFR	1	1
Proteomics	-0.0491582	TPE (M)	EGFR	1	1
Proteomics	-0.0515873	Sham	EGFR	1	1
Proteomics	-0.327778	TPE + IVIG (B)	EIF4A1	0.000746076	0.715752
Proteomics	0.298413	TPE (B)	EIF4A1	0.0547325	0.0921854
Proteomics	-0.0555556	Sham	EIF4A1	1	1
Proteomics	0.0531987	TPE + IVIG (B)	ENG	1	1
Proteomics	0.0603175	TPE (B)	ENG	1	1
Proteomics	-0.189226	TPE (M)	ENG	1	1
Proteomics	-0.160714	Sham	ENG	1	1
Proteomics	0.0296296	TPE + IVIG (B)	ENO1	1	1
Proteomics	-0.187302	TPE (B)	ENO1	1	1
Proteomics	-0.059596	TPE (M)	ENO1	1	1
Proteomics	-0.123016	Sham	ENO1	1	1
Proteomics	-0.188889	TPE + IVIG (B)	ENSA	0.904996	0.551572
Proteomics	0.0460317	TPE (B)	ENSA	1	1
Proteomics	-0.0198413	TPE (M)	ENSA	1	1
Proteomics	0.180952	Sham	ENSA	1	1
Proteomics	-0.156902	TPE + IVIG (B)	EPPK1	1	1
Proteomics	-0.349206	TPE (B)	EPPK1	0.120497	0.00448226
Proteomics	-0.0774411	TPE (M)	EPPK1	1	1
Proteomics	0.161706	Sham	EPPK1	1	1
Proteomics	-0.0491582	TPE + IVIG (B)	ESAM	1	1
Proteomics	-0.0619048	TPE (B)	ESAM	1	1
Proteomics	-0.224242	TPE (M)	ESAM	0.19598	0.0112837
Proteomics	0.1875	Sham	ESAM	1	1
Proteomics	-0.239057	TPE + IVIG (B)	F12	0.00637662	1
Proteomics	-0.052381	TPE (B)	F12	1	1
Proteomics	0.215152	TPE (M)	F12	1	0.0394213
Proteomics	-0.179563	Sham	F12	1	1
Proteomics	0.0319444	TPE + IVIG (B)	F13B	1	1
Proteomics	0.164983	TPE (M)	F13B	1	1
Proteomics	-0.166667	Sham	F13B	1	1
Proteomics	-0.116162	TPE + IVIG (B)	F2	1	1
Proteomics	0.0730159	TPE (B)	F2	1	1
Proteomics	-0.0555556	Sham	F2	1	1
Proteomics	-0.0821549	TPE + IVIG (B)	F5	1	1
Proteomics	-0.290476	TPE (B)	F5	0.202095	1
Proteomics	-0.0861953	TPE (M)	F5	1	1
Proteomics	-0.275794	Sham	F5	0.315671	1
Proteomics	0.23569	TPE + IVIG (B)	FABP1	0.0170976	1
Proteomics	-0.128571	TPE (B)	FABP1	1	1
Proteomics	-0.138047	TPE (M)	FABP1	1	1
Proteomics	-0.0267857	Sham	FABP1	1	1
Proteomics	0.267003	TPE + IVIG (B)	FABP5	0.0421334	1
Proteomics	0.238095	TPE (B)	FABP5	1	1
Proteomics	0.0111111	TPE (M)	FABP5	1	1
Proteomics	0.169643	Sham	FABP5	1	1
Proteomics	-0.0279461	TPE + IVIG (B)	FAS	1	1
Proteomics	-0.0396825	TPE (B)	FAS	1	1
Proteomics	-0.0912458	TPE (M)	FAS	1	1
Proteomics	0.107143	Sham	FAS	1	1
Proteomics	-0.153535	TPE + IVIG (B)	FAT2	1	1
Proteomics	-0.2	TPE (B)	FAT2	1	1
Proteomics	-0.219865	TPE (M)	FAT2	0.807414	1
Proteomics	-0.0416667	Sham	FAT2	1	1
Proteomics	0.159259	TPE + IVIG (B)	FCGR2A	0.0837166	0.000538301
Proteomics	-0.0292929	TPE (M)	FCGR2A	1	1
Proteomics	-0.319444	Sham	FCGR2A	0.0890065	1
Proteomics	-0.0498316	TPE + IVIG (B)	FCGR3A	1	1
Proteomics	0.326984	TPE (B)	FCGR3A	0.0152989	1
Proteomics	0.118182	TPE (M)	FCGR3A	1	1
Proteomics	0.149802	Sham	FCGR3A	1	1
Proteomics	0.172054	TPE + IVIG (B)	FCGR3B	0.594459	1
Proteomics	-0.234921	TPE (B)	FCGR3B	0.561968	1
Proteomics	-0.052862	TPE (M)	FCGR3B	1	1
Proteomics	0.0297619	Sham	FCGR3B	1	1
Proteomics	-0.16532	TPE + IVIG (B)	FETUB	1	1
Proteomics	-0.357143	TPE (B)	FETUB	0.0687632	0.051747
Proteomics	0.337037	TPE (M)	FETUB	7.0832e-05	0.040496
Proteomics	0.0406746	Sham	FETUB	1	1
Proteomics	-0.101684	TPE + IVIG (B)	FGA	1	1
Proteomics	0.106397	TPE (M)	FGA	1	1
Proteomics	-0.200397	Sham	FGA	1	1
Proteomics	-0.156229	TPE + IVIG (B)	FGB	0.595408	1
Proteomics	0.27138	TPE (M)	FGB	0.00321863	0.159051
Proteomics	-0.0704365	Sham	FGB	1	1
Proteomics	0.150842	TPE + IVIG (B)	FGFR1	1	1
Proteomics	0.0857143	TPE (B)	FGFR1	1	1
Proteomics	-0.274411	TPE (M)	FGFR1	0.0103254	0.000568264
Proteomics	0.181548	Sham	FGFR1	1	1
Proteomics	-0.174074	TPE + IVIG (B)	FGG	0.169005	1
Proteomics	0.124916	TPE (M)	FGG	1	0.0127679
Proteomics	-0.280754	Sham	FGG	0.372163	1
Proteomics	0.136364	TPE + IVIG (B)	FLG	1	1
Proteomics	0.150794	TPE (B)	FLG	1	1
Proteomics	-0.147475	TPE (M)	FLG	1	0.822719
Proteomics	0.155754	Sham	FLG	1	1
Proteomics	-0.0548822	TPE + IVIG (B)	FLG2	1	1
Proteomics	0.031746	TPE (B)	FLG2	1	1
Proteomics	-0.0565657	TPE (M)	FLG2	1	1
Proteomics	0.141865	Sham	FLG2	1	1
Proteomics	-0.189899	TPE + IVIG (B)	FLNC	0.039287	0.951112
Proteomics	0.157143	TPE (B)	FLNC	1	1
Proteomics	-0.310438	TPE (M)	FLNC	0.000980876	0.0165271
Proteomics	0.113095	Sham	FLNC	1	1
Proteomics	-0.000673401	TPE + IVIG (B)	FLT4	1	1
Proteomics	0.0245791	TPE (M)	FLT4	1	1
Proteomics	0.154762	Sham	FLT4	1	1
Proteomics	-0.165993	TPE + IVIG (B)	FN1	1	1
Proteomics	0.234921	TPE (B)	FN1	0.561968	1
Proteomics	0.125926	TPE (M)	FN1	1	1
Proteomics	-0.0178571	Sham	FN1	1	1
Proteomics	-0.0555556	TPE + IVIG (B)	FSHB	1	1
Proteomics	0.0649832	TPE (M)	FSHB	1	1
Proteomics	0.000992063	Sham	FSHB	1	1
Proteomics	-0.26936	TPE + IVIG (B)	FSTL1	0.000447562	2.95064e-08
Proteomics	-0.219048	TPE (B)	FSTL1	1	0.000222156
Proteomics	-0.188215	TPE (M)	FSTL1	0.352505	1.40957e-05
Proteomics	0.249008	Sham	FSTL1	0.0153809	1
Proteomics	0.247138	TPE + IVIG (B)	GAPDH	0.00850418	1
Proteomics	-0.155556	TPE (B)	GAPDH	1	1
Proteomics	0.202694	TPE (M)	GAPDH	1	1
Proteomics	-0.00396825	Sham	GAPDH	1	1
Proteomics	0.0175084	TPE + IVIG (B)	GC	1	1
Proteomics	0.262626	TPE (M)	GC	0.00919329	0.224803
Proteomics	-0.124008	Sham	GC	1	1
Proteomics	0.0010101	TPE + IVIG (B)	GGCT	1	1
Proteomics	0.187879	TPE (M)	GGCT	1	1
Proteomics	0.00694444	Sham	GGCT	1	1
Proteomics	0.103367	TPE + IVIG (B)	GGH	1	1
Proteomics	0.0282828	TPE (M)	GGH	1	1
Proteomics	0.142857	Sham	GGH	1	1
Proteomics	-0.0703704	TPE + IVIG (B)	GOLM1	1	0.0478905
Proteomics	0.242857	TPE (B)	GOLM1	1	1
Proteomics	0.0393939	TPE (M)	GOLM1	1	1
Proteomics	0.230159	Sham	GOLM1	0.424804	1
Proteomics	-0.318182	TPE + IVIG (B)	GOLM2	0.00188057	1
Proteomics	0.106349	TPE (B)	GOLM2	1	1
Proteomics	0.207071	TPE (M)	GOLM2	0.0377009	1
Proteomics	-0.0525794	Sham	GOLM2	1	1
Proteomics	0.230976	TPE + IVIG (B)	GP1BA	0.00416488	0.18843
Proteomics	0.0460317	TPE (B)	GP1BA	1	1
Proteomics	-0.228956	TPE (M)	GP1BA	0.00153784	1
Proteomics	-0.104167	Sham	GP1BA	1	1
Proteomics	-0.00942761	TPE + IVIG (B)	GPNMB	1	0.90048
Proteomics	-0.136508	TPE (B)	GPNMB	1	0.0177204
Proteomics	-0.149832	TPE (M)	GPNMB	1	0.0623255
Proteomics	0.197421	Sham	GPNMB	0.123078	1
Proteomics	-0.12963	TPE + IVIG (B)	GRN	1	1
Proteomics	0.133333	TPE (B)	GRN	1	1
Proteomics	-0.16835	TPE (M)	GRN	0.81308	1
Proteomics	-0.000992063	Sham	GRN	1	1
Proteomics	0.254882	TPE + IVIG (B)	GSDMA	0.0627785	0.00134926
Proteomics	-0.322222	TPE (B)	GSDMA	0.824913	1
Proteomics	0.0228956	TPE (M)	GSDMA	1	1
Proteomics	-0.199405	Sham	GSDMA	1	1
Proteomics	-0.0632997	TPE + IVIG (B)	GSN	1	1
Proteomics	0.162626	TPE (M)	GSN	0.593425	0.402664
Proteomics	-0.157738	Sham	GSN	1	1
Proteomics	0.33367	TPE + IVIG (B)	GSTP1	0.00437864	0.611181
Proteomics	0.219048	TPE (B)	GSTP1	1	1
Proteomics	0.0309764	TPE (M)	GSTP1	1	1
Proteomics	0.030754	Sham	GSTP1	1	1
Proteomics	-0.119865	TPE + IVIG (B)	H1-4	1	1
Proteomics	0.0142857	TPE (B)	H1-4	1	1
Proteomics	-0.248822	TPE (M)	H1-4	0.0987384	0.0287676
Proteomics	0.145833	Sham	H1-4	1	1
Proteomics	0.00909091	TPE + IVIG (B)	H2AC4	1	1
Proteomics	0.0174603	TPE (B)	H2AC4	1	1
Proteomics	0.0350168	TPE (M)	H2AC4	1	1
Proteomics	0.0962302	Sham	H2AC4	1	1
Proteomics	-0.133929	TPE + IVIG (B)	H2BC12	1	1
Proteomics	0.0333333	TPE (B)	H2BC12	1	1
Proteomics	-0.180952	TPE (M)	H2BC12	1	1
Proteomics	0.136508	Sham	H2BC12	1	1
Proteomics	0.147475	TPE + IVIG (B)	H3C1	1	1
Proteomics	0.1	TPE (B)	H3C1	1	1
Proteomics	0.0579125	TPE (M)	H3C1	1	1
Proteomics	0.0386905	Sham	H3C1	1	1
Proteomics	0.146801	TPE + IVIG (B)	H4C1	1	1
Proteomics	0.0666667	TPE (B)	H4C1	1	1
Proteomics	0.260606	TPE (M)	H4C1	0.118287	1
Proteomics	0.0357143	Sham	H4C1	1	1
Proteomics	0.0144781	TPE + IVIG (B)	HABP2	1	1
Proteomics	0.322222	TPE (B)	HABP2	0.824913	1
Proteomics	-0.0824916	TPE (M)	HABP2	1	1
Proteomics	0.0376984	Sham	HABP2	1	1
Proteomics	0.0488215	TPE + IVIG (B)	HAL	1	1
Proteomics	0.0428571	TPE (B)	HAL	1	1
Proteomics	0.248485	TPE (M)	HAL	0.182228	1
Proteomics	0.100198	Sham	HAL	1	1
Proteomics	0.189562	TPE + IVIG (B)	HBA1	1	1
Proteomics	-0.0269841	TPE (B)	HBA1	1	1
Proteomics	0.148148	TPE (M)	HBA1	1	1
Proteomics	0.0297619	Sham	HBA1	1	1
Proteomics	0.162626	TPE + IVIG (B)	HBB	1	1
Proteomics	-0.0015873	TPE (B)	HBB	1	1
Proteomics	0.166667	TPE (M)	HBB	1	1
Proteomics	0.0109127	Sham	HBB	1	1
Proteomics	-0.0946128	TPE + IVIG (B)	HBD	1	1
Proteomics	-0.1633	TPE (M)	HBD	1	1
Proteomics	-0.0386905	Sham	HBD	1	1
Proteomics	-0.29828	TPE + IVIG (B)	HBG1	0.261258	1
Proteomics	-0.505389	TPE (B)	HBG1	0.0458124	0.033766
Proteomics	-0.0468013	TPE (M)	HBG1	1	1
Proteomics	0.0545635	Sham	HBG1	1	1
Proteomics	0.0424242	TPE + IVIG (B)	HEG1	1	1
Proteomics	-0.310438	TPE (M)	HEG1	0.000353384	0.896815
Proteomics	-0.0644841	Sham	HEG1	1	1
Proteomics	-0.0420875	TPE + IVIG (B)	HEPACAM2	1	1
Proteomics	-0.366667	TPE (B)	HEPACAM2	0.78274	1
Proteomics	-0.151852	TPE (M)	HEPACAM2	1	1
Proteomics	-0.047619	Sham	HEPACAM2	1	1
Proteomics	-0.0671296	TPE + IVIG (B)	HNRNPK	1	1
Proteomics	0.196759	TPE (M)	HNRNPK	0.772679	1
Proteomics	-0.0863095	Sham	HNRNPK	1	1
Proteomics	-0.0808081	TPE + IVIG (B)	HP	1	1
Proteomics	-0.322222	TPE (B)	HP	0.824913	0.0365829
Proteomics	0.121549	TPE (M)	HP	1	1
Proteomics	0.190476	Sham	HP	1	1
Proteomics	-0.0754209	TPE + IVIG (B)	HPR	1	1
Proteomics	-0.371429	TPE (B)	HPR	0.0600001	0.435003
Proteomics	0.0813492	Sham	HPR	1	1
Proteomics	-0.102694	TPE + IVIG (B)	HPX	1	0.19241
Proteomics	0.117172	TPE (M)	HPX	1	1
Proteomics	0.193452	Sham	HPX	1	1
Proteomics	-0.162626	TPE + IVIG (B)	HRG	0.355442	1
Proteomics	0.307937	TPE (B)	HRG	0.0400236	4.00243e-05
Proteomics	0.176768	TPE (M)	HRG	0.470869	0.00148598
Proteomics	-0.275794	Sham	HRG	0.315671	1
Proteomics	0.0299663	TPE + IVIG (B)	HRNR	1	1
Proteomics	0.0972222	Sham	HRNR	1	1
Proteomics	0.0828283	TPE + IVIG (B)	HSP90AA1	1	1
Proteomics	-0.427778	TPE (B)	HSP90AA1	1	1
Proteomics	-0.104714	TPE (M)	HSP90AA1	1	1
Proteomics	0.0694444	Sham	HSP90AA1	1	1
Proteomics	-0.0208754	TPE + IVIG (B)	HSPA5	1	1
Proteomics	-0.231746	TPE (B)	HSPA5	1	1
Proteomics	-0.0107744	TPE (M)	HSPA5	1	1
Proteomics	0.0545635	Sham	HSPA5	1	1
Proteomics	-0.075463	TPE + IVIG (B)	HSPA8	1	1
Proteomics	-0.183333	TPE (B)	HSPA8	1	1
Proteomics	0.0575397	TPE (M)	HSPA8	1	1
Proteomics	0.144841	Sham	HSPA8	1	1
Proteomics	0.248485	TPE + IVIG (B)	HSPB1	0.208831	1
Proteomics	0.137037	TPE (M)	HSPB1	1	1
Proteomics	0.199405	Sham	HSPB1	1	1
Proteomics	-0.156746	TPE + IVIG (B)	HSPD1	1	1
Proteomics	-0.0492063	Sham	HSPD1	1	1
Proteomics	0.0296296	TPE + IVIG (B)	ICAM1	1	1
Proteomics	-0.015873	TPE (B)	ICAM1	1	1
Proteomics	0.116835	TPE (M)	ICAM1	1	1
Proteomics	-0.0753968	Sham	ICAM1	1	1
Proteomics	0.398316	TPE + IVIG (B)	ICAM2	0.000821767	1
Proteomics	-0.434921	TPE (B)	ICAM2	0.0169931	0.0173179
Proteomics	0.0151515	TPE (M)	ICAM2	1	1
Proteomics	0.0873016	Sham	ICAM2	1	1
Proteomics	0.0548822	TPE + IVIG (B)	ICAM3	1	1
Proteomics	-0.138384	TPE (M)	ICAM3	1	1
Proteomics	-0.145833	Sham	ICAM3	1	1
Proteomics	0.0286195	TPE + IVIG (B)	ICOSLG	1	1
Proteomics	-0.178114	TPE (M)	ICOSLG	1	1
Proteomics	-0.0724206	Sham	ICOSLG	1	1
Proteomics	0.16633	TPE + IVIG (B)	IDE	1	1
Proteomics	0.153968	TPE (B)	IDE	1	1
Proteomics	-0.198316	TPE (M)	IDE	0.0239481	1.42152e-06
Proteomics	0.203373	Sham	IDE	0.0232598	1
Proteomics	0.10303	TPE + IVIG (B)	IGF1	1	1
Proteomics	-0.27619	TPE (B)	IGF1	0.432072	0.0046825
Proteomics	0.200337	TPE (M)	IGF1	0.0608413	1
Proteomics	0.217262	Sham	IGF1	1	1
Proteomics	0.142424	TPE + IVIG (B)	IGF2	1	1
Proteomics	0.0690236	TPE (M)	IGF2	1	1
Proteomics	0.0724206	Sham	IGF2	1	1
Proteomics	0.00538721	TPE + IVIG (B)	IGFBP3	1	1
Proteomics	0.287302	TPE (B)	IGFBP3	0.634198	1
Proteomics	-0.122559	TPE (M)	IGFBP3	1	1
Proteomics	-0.0436508	Sham	IGFBP3	1	1
Proteomics	0.194613	TPE + IVIG (B)	IGFBP4	0.0189444	1
Proteomics	-0.204762	TPE (B)	IGFBP4	1	0.118368
Proteomics	-0.143098	TPE (M)	IGFBP4	1	0.285661
Proteomics	0.195437	Sham	IGFBP4	1	1
Proteomics	0.0680135	TPE + IVIG (B)	IGFBP5	1	1
Proteomics	0.00793651	TPE (B)	IGFBP5	1	1
Proteomics	-0.145791	TPE (M)	IGFBP5	0.501111	1
Proteomics	0.132937	Sham	IGFBP5	1	1
Proteomics	0.0670034	TPE + IVIG (B)	IGFBP7	1	1
Proteomics	-0.112698	TPE (B)	IGFBP7	1	1
Proteomics	-0.0124579	TPE (M)	IGFBP7	1	1
Proteomics	0.00396825	Sham	IGFBP7	1	1
Proteomics	-0.10202	TPE + IVIG (B)	IGHA1	1	1
Proteomics	-0.366667	TPE (B)	IGHA1	0.78274	1
Proteomics	-0.0313131	TPE (M)	IGHA1	1	1
Proteomics	0.0357143	Sham	IGHA1	1	1
Proteomics	0.132997	TPE + IVIG (B)	IGHG2	1	1
Proteomics	-0.371429	TPE (B)	IGHG2	0.0600001	1
Proteomics	0.282155	TPE (M)	IGHG2	0.0011312	0.117177
Proteomics	-0.0853175	Sham	IGHG2	1	1
Proteomics	-0.138047	TPE + IVIG (B)	IGHG3	1	1
Proteomics	-0.261905	TPE (B)	IGHG3	1	1
Proteomics	0.183502	TPE (M)	IGHG3	0.983841	0.0555611
Proteomics	-0.180556	Sham	IGHG3	1	1
Proteomics	-0.267003	TPE + IVIG (B)	IGHM	5.87306e-05	1
Proteomics	-0.269841	TPE (B)	IGHM	0.256027	1
Proteomics	-0.101347	TPE (M)	IGHM	1	1
Proteomics	-0.252976	Sham	IGHM	1	1
Proteomics	0.0703704	TPE + IVIG (B)	IGHV3-15	1	1
Proteomics	-0.296825	TPE (B)	IGHV3-15	0.552823	1
Proteomics	-0.0703704	TPE (M)	IGHV3-15	1	1
Proteomics	-0.0863095	Sham	IGHV3-15	1	1
Proteomics	-0.154545	TPE + IVIG (B)	IGHV3-30	1	1
Proteomics	-0.322222	TPE (B)	IGHV3-30	0.824913	1
Proteomics	0.147138	TPE (M)	IGHV3-30	0.527802	0.0225926
Proteomics	-0.210317	Sham	IGHV3-30	1	1
Proteomics	0.325463	TPE + IVIG (B)	IGHV3-49	0.000196559	0.0244994
Proteomics	-0.336508	TPE (B)	IGHV3-49	0.0129126	1
Proteomics	-0.0195286	TPE (M)	IGHV3-49	1	1
Proteomics	-0.0515873	Sham	IGHV3-49	1	1
Proteomics	0.00606061	TPE + IVIG (B)	IGHV3-7	1	0.327605
Proteomics	0.0126984	TPE (B)	IGHV3-7	1	0.59989
Proteomics	0.161616	TPE (M)	IGHV3-7	0.77538	2.58432e-05
Proteomics	-0.241071	Sham	IGHV3-7	0.0128847	1
Proteomics	0.103367	TPE + IVIG (B)	IGHV3-9	1	0.0203737
Proteomics	0.0616162	TPE (M)	IGHV3-9	1	0.172302
Proteomics	-0.237103	Sham	IGHV3-9	0.694854	1
Proteomics	0.0387205	TPE + IVIG (B)	IGHV4-34	1	1
Proteomics	-0.214286	TPE (B)	IGHV4-34	1	1
Proteomics	-0.219192	TPE (M)	IGHV4-34	0.00027688	1
Proteomics	-0.170635	Sham	IGHV4-34	1	1
Proteomics	-0.187879	TPE + IVIG (B)	IGHV5-51	0.960769	1
Proteomics	-0.190476	TPE (B)	IGHV5-51	1	1
Proteomics	-0.148822	TPE (M)	IGHV5-51	0.824421	1
Proteomics	0.0694444	Sham	IGHV5-51	1	1
Proteomics	0.0185185	TPE + IVIG (B)	IGKC	1	1
Proteomics	-0.287302	TPE (B)	IGKC	0.634198	1
Proteomics	0.0794613	TPE (M)	IGKC	1	1
Proteomics	-0.0863095	Sham	IGKC	1	1
Proteomics	-0.305051	TPE + IVIG (B)	IGKV1-39	0.00118903	0.747128
Proteomics	-0.1	TPE (B)	IGKV1-39	1	1
Proteomics	-0.079798	TPE (M)	IGKV1-39	1	1
Proteomics	-0.0803571	Sham	IGKV1-39	1	1
Proteomics	0.021164	TPE (M)	IGKV1D-13	1	1
Proteomics	0.146032	Sham	IGKV1D-13	1	1
Proteomics	-0.247138	TPE + IVIG (B)	IGKV2D-24	0.000321495	1
Proteomics	-0.1	TPE (B)	IGKV2D-24	1	1
Proteomics	0.102315	TPE (M)	IGKV2D-24	1	0.00164071
Proteomics	-0.292659	Sham	IGKV2D-24	0.0052405	1
Proteomics	0.19697	TPE + IVIG (B)	IGKV3-20	0.00285097	1
Proteomics	-0.287302	TPE (B)	IGKV3-20	0.634198	1
Proteomics	-0.083165	TPE (M)	IGKV3-20	1	1
Proteomics	-0.10119	Sham	IGKV3-20	1	1
Proteomics	0.0434343	TPE + IVIG (B)	IGKV3D-11	1	1
Proteomics	-0.207937	TPE (B)	IGKV3D-11	0.0606327	1
Proteomics	0.263636	TPE (M)	IGKV3D-11	0.00242379	0.00641374
Proteomics	-0.193452	Sham	IGKV3D-11	1	1
Proteomics	-0.174411	TPE + IVIG (B)	IGKV3D-15	0.285848	1
Proteomics	-0.301587	TPE (B)	IGKV3D-15	0.0220133	1
Proteomics	0.115488	TPE (M)	IGKV3D-15	1	1
Proteomics	-0.0833333	Sham	IGKV3D-15	1	1
Proteomics	0.142088	TPE + IVIG (B)	IGKV4-1	0.252166	1
Proteomics	-0.322222	TPE (B)	IGKV4-1	0.824913	1
Proteomics	-0.047138	TPE (M)	IGKV4-1	1	1
Proteomics	0.0496032	Sham	IGKV4-1	1	1
Proteomics	0.003367	TPE + IVIG (B)	IGLC2	1	1
Proteomics	-0.366667	TPE (B)	IGLC2	0.78274	1
Proteomics	-0.0427609	TPE (M)	IGLC2	1	1
Proteomics	-0.0347222	Sham	IGLC2	1	1
Proteomics	-0.0407407	TPE + IVIG (B)	IGLL5	1	1
Proteomics	-0.214286	TPE (B)	IGLL5	1	1
Proteomics	-0.113468	TPE (M)	IGLL5	1	1
Proteomics	-0.22123	Sham	IGLL5	0.931162	1
Proteomics	-0.102694	TPE + IVIG (B)	IGLV1-47	1	1
Proteomics	-0.357143	TPE (B)	IGLV1-47	0.0687632	0.00397856
Proteomics	-0.23771	TPE (M)	IGLV1-47	0.0084617	0.0123444
Proteomics	0.173611	Sham	IGLV1-47	1	1
Proteomics	-0.207071	TPE + IVIG (B)	IGLV1-51	0.0441031	0.203679
Proteomics	-0.366667	TPE (B)	IGLV1-51	0.78274	0.376305
Proteomics	-0.0606061	TPE (M)	IGLV1-51	1	1
Proteomics	0.0674603	Sham	IGLV1-51	1	1
Proteomics	-0.0117845	TPE + IVIG (B)	IGLV2-18	1	0.209727
Proteomics	-0.16431	TPE (M)	IGLV2-18	1	1
Proteomics	-0.319444	Sham	IGLV2-18	0.0677428	1
Proteomics	-0.234007	TPE + IVIG (B)	IGLV3-10	0.0418876	0.00081841
Proteomics	-0.288889	TPE (B)	IGLV3-10	1	0.0426952
Proteomics	-0.231987	TPE (M)	IGLV3-10	0.00134683	0.000468843
Proteomics	0.248016	Sham	IGLV3-10	1	1
Proteomics	0.0787879	TPE + IVIG (B)	IGLV3-9	1	1
Proteomics	-0.2	TPE (B)	IGLV3-9	1	1
Proteomics	0.0151515	TPE (M)	IGLV3-9	1	1
Proteomics	-0.167659	Sham	IGLV3-9	1	1
Proteomics	-0.150926	TPE + IVIG (B)	IGLV6-57	0.621038	1
Proteomics	0.196825	TPE (M)	IGLV6-57	0.614638	0.000838836
Proteomics	-0.214286	Sham	IGLV6-57	0.473959	1
Proteomics	-0.0552189	TPE + IVIG (B)	IGLV8-61	1	1
Proteomics	0.0777778	TPE (B)	IGLV8-61	1	1
Proteomics	-0.117845	TPE (M)	IGLV8-61	1	1
Proteomics	-0.104167	Sham	IGLV8-61	1	1
Proteomics	0.192929	TPE + IVIG (B)	IL13RA1	0.0127643	1
Proteomics	0.0747475	TPE (M)	IL13RA1	1	1
Proteomics	-0.0426587	Sham	IL13RA1	1	1
Proteomics	-0.113805	TPE + IVIG (B)	IL17F	1	0.235417
Proteomics	-0.338095	TPE (B)	IL17F	0.62526	0.00919571
Proteomics	-0.177104	TPE (M)	IL17F	1	0.377283
Proteomics	0.185516	Sham	IL17F	1	1
Proteomics	0.245118	TPE + IVIG (B)	IL18BP	0.00759122	0.433624
Proteomics	-0.0190476	TPE (B)	IL18BP	1	1
Proteomics	0.107407	TPE (M)	IL18BP	1	1
Proteomics	-0.0763889	Sham	IL18BP	1	1
Proteomics	0.144108	TPE + IVIG (B)	IL1R1	1	1
Proteomics	-0.385714	TPE (B)	IL1R1	0.00575977	0.000368719
Proteomics	-0.125463	TPE (M)	IL1R1	1	1
Proteomics	0.147817	Sham	IL1R1	1	1
Proteomics	0.140404	TPE + IVIG (B)	IL1RAP	1	0.0811938
Proteomics	0.126984	TPE (B)	IL1RAP	1	0.169758
Proteomics	-0.0040404	TPE (M)	IL1RAP	1	1
Proteomics	-0.222222	Sham	IL1RAP	1	1
Proteomics	0.0781145	TPE + IVIG (B)	IL6ST	1	1
Proteomics	-0.366667	TPE (B)	IL6ST	0.78274	1
Proteomics	-0.193266	TPE (M)	IL6ST	1	1
Proteomics	-0.0763889	Sham	IL6ST	1	1
Proteomics	0.19596	TPE + IVIG (B)	ITIH1	1	0.0187367
Proteomics	0.250842	TPE (M)	ITIH1	0.00134489	0.000360682
Proteomics	-0.193452	Sham	ITIH1	1	1
Proteomics	0.247811	TPE + IVIG (B)	ITIH2	0.0545074	2.15682e-05
Proteomics	0.0730159	TPE (B)	ITIH2	1	0.204949
Proteomics	0.277778	TPE (M)	ITIH2	0.000310171	4.03919e-06
Proteomics	-0.350198	Sham	ITIH2	0.0344822	1
Proteomics	-0.255219	TPE + IVIG (B)	ITIH3	0.00550055	0.00227583
Proteomics	-0.206349	TPE (B)	ITIH3	1	0.100582
Proteomics	0.192256	TPE (M)	ITIH3	1	1
Proteomics	0.130556	Sham	ITIH3	1	1
Proteomics	-0.116835	TPE + IVIG (B)	ITIH4	1	1
Proteomics	0.218855	TPE (M)	ITIH4	0.0582662	2.246e-05
Proteomics	-0.229167	Sham	ITIH4	0.126152	1
Proteomics	-0.0047138	TPE + IVIG (B)	JCHAIN	1	1
Proteomics	-0.415845	TPE (B)	JCHAIN	0.164783	0.794889
Proteomics	-0.0360269	TPE (M)	JCHAIN	1	1
Proteomics	0.00595238	Sham	JCHAIN	1	1
Proteomics	-0.0124579	TPE + IVIG (B)	JUP	1	1
Proteomics	0.268254	TPE (B)	JUP	0.166159	1
Proteomics	0.00673401	TPE (M)	JUP	1	1
Proteomics	0.0565476	Sham	JUP	1	1
Proteomics	-0.0868687	TPE + IVIG (B)	KDR	1	1
Proteomics	0.198413	TPE (B)	KDR	0.918558	1
Proteomics	0.283165	TPE (M)	KDR	0.00106957	0.0706523
Proteomics	-0.0704365	Sham	KDR	1	1
Proteomics	0.0447811	TPE + IVIG (B)	KIT	1	1
Proteomics	-0.415845	TPE (B)	KIT	0.164783	1
Proteomics	-0.149495	TPE (M)	KIT	0.743361	1
Proteomics	-0.141865	Sham	KIT	1	1
Proteomics	-0.10202	TPE + IVIG (B)	KLKB1	1	1
Proteomics	0.322222	TPE (B)	KLKB1	0.824913	0.000225419
Proteomics	0.0373737	TPE (M)	KLKB1	1	0.0731019
Proteomics	-0.332341	Sham	KLKB1	0.0802788	1
Proteomics	-0.258586	TPE + IVIG (B)	KNG1	0.16548	0.164074
Proteomics	-0.249206	TPE (B)	KNG1	1	0.565888
Proteomics	-0.138047	TPE (M)	KNG1	1	1
Proteomics	0.105159	Sham	KNG1	1	1
Proteomics	-0.141077	TPE + IVIG (B)	KPRP	0.511309	0.14011
Proteomics	-0.385714	TPE (B)	KPRP	0.00575977	0.000339879
Proteomics	0.0319865	TPE (M)	KPRP	1	1
Proteomics	0.121032	Sham	KPRP	1	1
Proteomics	0.0333333	TPE + IVIG (B)	L1CAM	1	1
Proteomics	-0.366667	TPE (B)	L1CAM	0.78274	1
Proteomics	-0.0222222	TPE (M)	L1CAM	1	1
Proteomics	-0.126984	Sham	L1CAM	1	1
Proteomics	0.16734	TPE + IVIG (B)	LAMP1	0.80972	1
Proteomics	-0.166667	TPE (B)	LAMP1	1	1
Proteomics	-0.245455	TPE (M)	LAMP1	1	0.872702
Proteomics	0.0565476	Sham	LAMP1	1	1
Proteomics	-0.105724	TPE + IVIG (B)	LAMP2	1	0.0733352
Proteomics	0.0380952	TPE (B)	LAMP2	1	1
Proteomics	-0.0592593	TPE (M)	LAMP2	1	1
Proteomics	0.180556	Sham	LAMP2	0.246904	1
Proteomics	-0.0740741	TPE + IVIG (B)	LCN1	1	1
Proteomics	-0.0269841	TPE (B)	LCN1	1	1
Proteomics	-0.0740741	TPE (M)	LCN1	1	1
Proteomics	0.0178571	Sham	LCN1	1	1
Proteomics	-0.20101	TPE + IVIG (B)	LCN2	0.00448937	1
Proteomics	-0.488833	TPE (B)	LCN2	0.0142118	0.0270659
Proteomics	-0.249495	TPE (M)	LCN2	0.253043	1
Proteomics	0.0297619	Sham	LCN2	1	1
Proteomics	-0.236364	TPE + IVIG (B)	LDHA	0.145728	1
Proteomics	0.0285714	TPE (B)	LDHA	1	1
Proteomics	0.13266	TPE (M)	LDHA	1	1
Proteomics	-0.077381	Sham	LDHA	1	1
Proteomics	0.192063	TPE + IVIG (B)	LDHB	1	1
Proteomics	0.236508	TPE (M)	LDHB	0.148663	1
Proteomics	-0.127778	Sham	LDHB	1	1
Proteomics	0.13771	TPE + IVIG (B)	LEAP2	1	1
Proteomics	0.0968254	TPE (B)	LEAP2	1	1
Proteomics	0.0417508	TPE (M)	LEAP2	1	1
Proteomics	0.155754	Sham	LEAP2	1	1
Proteomics	-0.0181818	TPE + IVIG (B)	LEPR	1	1
Proteomics	0.0904762	TPE (B)	LEPR	1	1
Proteomics	0.156229	TPE (M)	LEPR	1	1
Proteomics	-0.121032	Sham	LEPR	1	1
Proteomics	-0.187879	TPE + IVIG (B)	LGALS3BP	1	0.012318
Proteomics	0.00976431	TPE (M)	LGALS3BP	1	1
Proteomics	0.213294	Sham	LGALS3BP	0.764048	1
Proteomics	0.242857	TPE (B)	LGALS7	1	1
Proteomics	-0.00942761	TPE (M)	LGALS7	1	1
Proteomics	0.183532	Sham	LGALS7	1	1
Proteomics	-0.277778	TPE + IVIG (B)	LILRA3	0.0121676	1
Proteomics	-0.1	TPE (B)	LILRA3	1	1
Proteomics	-0.119529	TPE (M)	LILRA3	1	1
Proteomics	-0.239087	Sham	LILRA3	1	1
Proteomics	0.0161616	TPE + IVIG (B)	LMNA	1	1
Proteomics	-0.260317	TPE (B)	LMNA	1	1
Proteomics	0.0616162	TPE (M)	LMNA	1	1
Proteomics	-0.0664683	Sham	LMNA	1	1
Proteomics	0.0390572	TPE + IVIG (B)	LOX	1	1
Proteomics	-0.284127	TPE (B)	LOX	0.471144	0.0297925
Proteomics	-0.0373737	TPE (M)	LOX	1	1
Proteomics	0.173611	Sham	LOX	1	1
Proteomics	0.03367	TPE + IVIG (B)	LPA	1	0.809567
Proteomics	-0.111111	TPE (B)	LPA	1	1
Proteomics	-0.228283	TPE (M)	LPA	0.860506	1
Proteomics	-0.165675	Sham	LPA	0.247507	1
Proteomics	0.172054	TPE + IVIG (B)	LRG1	0.631862	1
Proteomics	-0.0222222	TPE (B)	LRG1	1	1
Proteomics	-0.19798	TPE (M)	LRG1	0.0387101	1
Proteomics	-0.0178571	Sham	LRG1	1	1
Proteomics	-0.20404	TPE + IVIG (B)	LTBP1	0.116001	1
Proteomics	-0.175421	TPE (M)	LTBP1	0.188813	1
Proteomics	0.0793651	Sham	LTBP1	1	1
Proteomics	0.0693603	TPE + IVIG (B)	LTF	1	1
Proteomics	0.125397	TPE (B)	LTF	1	1
Proteomics	-0.165657	TPE (M)	LTF	0.938214	1
Proteomics	-0.0694444	Sham	LTF	1	1
Proteomics	-0.181145	TPE + IVIG (B)	LUM	1	1
Proteomics	0.0333333	TPE (B)	LUM	1	1
Proteomics	-0.0683502	TPE (M)	LUM	1	1
Proteomics	-0.0625	Sham	LUM	1	1
Proteomics	0.0915825	TPE + IVIG (B)	LY6D	1	1
Proteomics	-0.366667	TPE (B)	LY6D	0.0106059	0.0386927
Proteomics	-0.265657	TPE (M)	LY6D	0.00398562	0.235054
Proteomics	-0.00793651	Sham	LY6D	1	1
Proteomics	-0.349832	TPE + IVIG (B)	LY6G6C	0.000576149	0.00016865
Proteomics	-0.279798	TPE (M)	LY6G6C	0.0202883	0.00400046
Proteomics	0.133929	Sham	LY6G6C	1	1
Proteomics	-0.0265993	TPE + IVIG (B)	LYNX1	1	1
Proteomics	0.0047619	TPE (B)	LYNX1	1	1
Proteomics	0.0181818	TPE (M)	LYNX1	1	1
Proteomics	0.0188492	Sham	LYNX1	1	1
Proteomics	0.0388889	TPE + IVIG (B)	LYPD3	1	1
Proteomics	0.195238	TPE (B)	LYPD3	1	0.060429
Proteomics	0.112795	TPE (M)	LYPD3	1	0.287746
[truncated: 654 more rows]
