# Supplementary material for: Multi‐Omics Analysis Reveals Biomarkers That Contribute to Biological Age Rejuvenation in Response to Single‐Blinded Randomized Placebo‐Controlled Therapeutic Plasma Exchange
Source: Aging Cell. 2025 May 27;24(8):e70103. doi: 10.1111/acel.70103 (PMC12341816; doi:10.1111/acel.70103)
Supplement: Supplementary file 4 — Table S4. Correlation of baseline clinical, iAge, proteomic, metabolomic, lipidomic, glycomic, and cytomic measurements and the changes in the epigenetic clocks at time point 2 versus time point 1. [file ACEL-24-e70103-s002.xlsx]

## Sheet: Sheet1
omics	r	group	feature	fdr_zero	fdr_sham
Clinical	TPE + IVIG (B)	PCHorvath1	Monocytes %	0.321429	0.207321
Clinical	TPE (B)	PCHorvath1	Monocytes %	-0.0180187	0.207321
Clinical	TPE (M)	PCHorvath1	Monocytes %	-0.321212	0.207321
Clinical	Sham	PCHorvath1	Monocytes %	0.207321	0.207321
Clinical	TPE + IVIG (B)	PCHorvath2	Monocytes %	0.535714	0.146344
Clinical	TPE (B)	PCHorvath2	Monocytes %	-0.0180187	0.146344
Clinical	TPE (M)	PCHorvath2	Monocytes %	-0.430303	0.146344
Clinical	Sham	PCHorvath2	Monocytes %	0.146344	0.146344
Clinical	TPE + IVIG (B)	PCHannum	Monocytes %	0.75	0.0609767
Clinical	TPE (B)	PCHannum	Monocytes %	-0.270281	0.0609767
Clinical	TPE (M)	PCHannum	Monocytes %	0.030303	0.0609767
Clinical	Sham	PCHannum	Monocytes %	0.0609767	0.0609767
Clinical	TPE + IVIG (B)	PCPhenoAge	Monocytes %	0.642857	-0.34147
Clinical	TPE (B)	PCPhenoAge	Monocytes %	0.396412	-0.34147
Clinical	TPE (M)	PCPhenoAge	Monocytes %	-0.163636	-0.34147
Clinical	Sham	PCPhenoAge	Monocytes %	-0.34147	-0.34147
Clinical	TPE + IVIG (B)	PCGrimAge	Monocytes %	0.642857	-0.0914651
Clinical	TPE (B)	PCGrimAge	Monocytes %	0.414431	-0.0914651
Clinical	TPE (M)	PCGrimAge	Monocytes %	-0.224242	-0.0914651
Clinical	Sham	PCGrimAge	Monocytes %	-0.0914651	-0.0914651
Clinical	TPE + IVIG (B)	PCDNAmTL	Monocytes %	-0.357143	0.213419
Clinical	TPE (B)	PCDNAmTL	Monocytes %	0.072075	0.213419
Clinical	TPE (M)	PCDNAmTL	Monocytes %	0.187879	0.213419
Clinical	Sham	PCDNAmTL	Monocytes %	0.213419	0.213419
Clinical	TPE + IVIG (B)	Horvath	Monocytes %	0.285714	-0.164637
Clinical	TPE (B)	Horvath	Monocytes %	0.342356	-0.164637
Clinical	TPE (M)	Horvath	Monocytes %	-0.381818	-0.164637
Clinical	Sham	Horvath	Monocytes %	-0.164637	-0.164637
Clinical	TPE + IVIG (B)	Hannum	Monocytes %	0.714286	-0.0731721
Clinical	TPE (B)	Hannum	Monocytes %	0.0540562	-0.0731721
Clinical	TPE (M)	Hannum	Monocytes %	-0.781818	-0.0731721
Clinical	Sham	Hannum	Monocytes %	-0.0731721	-0.0731721
Clinical	TPE + IVIG (B)	PhenoAge	Monocytes %	0.75	-0.268298
Clinical	TPE (B)	PhenoAge	Monocytes %	0.162169	-0.268298
Clinical	TPE (M)	PhenoAge	Monocytes %	-0.612121	-0.268298
Clinical	Sham	PhenoAge	Monocytes %	-0.268298	-0.268298
Clinical	TPE + IVIG (B)	OMICmAge	Monocytes %	0.607143	-0.109758
Clinical	TPE (B)	OMICmAge	Monocytes %	-0.234244	-0.109758
Clinical	TPE (M)	OMICmAge	Monocytes %	0.212121	-0.109758
Clinical	Sham	OMICmAge	Monocytes %	-0.109758	-0.109758
Clinical	TPE + IVIG (B)	DNAmFitAge	Monocytes %	0.571429	0.0243907
Clinical	TPE (B)	DNAmFitAge	Monocytes %	-0.0360375	0.0243907
Clinical	TPE (M)	DNAmFitAge	Monocytes %	-0.151515	0.0243907
Clinical	Sham	DNAmFitAge	Monocytes %	0.0243907	0.0243907
Clinical	TPE + IVIG (B)	DNAmGait	Monocytes %	-0.678571	-0.439033
Clinical	TPE (B)	DNAmGait	Monocytes %	0.198206	-0.439033
Clinical	TPE (M)	DNAmGait	Monocytes %	0.6	-0.439033
Clinical	Sham	DNAmGait	Monocytes %	-0.439033	-0.439033
Clinical	TPE + IVIG (B)	DNAmGrip	Monocytes %	0	0.44513
Clinical	TPE (B)	DNAmGrip	Monocytes %	0.180187	0.44513
Clinical	TPE (M)	DNAmGrip	Monocytes %	-0.478788	0.44513
Clinical	Sham	DNAmGrip	Monocytes %	0.44513	0.44513
Clinical	TPE + IVIG (B)	DNAmVO2max	Monocytes %	0.714286	-0.10366
Clinical	TPE (B)	DNAmVO2max	Monocytes %	0.324337	-0.10366
Clinical	TPE (M)	DNAmVO2max	Monocytes %	-0.10303	-0.10366
Clinical	Sham	DNAmVO2max	Monocytes %	-0.10366	-0.10366
Clinical	TPE + IVIG (B)	AdaptAge	Monocytes %	-0.0357143	0.652451
Clinical	TPE (B)	AdaptAge	Monocytes %	0.342356	0.652451
Clinical	TPE (M)	AdaptAge	Monocytes %	0.175758	0.652451
Clinical	Sham	AdaptAge	Monocytes %	0.652451	0.652451
Clinical	TPE + IVIG (B)	CausAge	Monocytes %	0.142857	-0.207321
Clinical	TPE (B)	CausAge	Monocytes %	-0.126131	-0.207321
Clinical	TPE (M)	CausAge	Monocytes %	-0.187879	-0.207321
Clinical	Sham	CausAge	Monocytes %	-0.207321	-0.207321
Clinical	TPE + IVIG (B)	DamAge	Monocytes %	0.464286	-0.115856
Clinical	TPE (B)	DamAge	Monocytes %	0.396412	-0.115856
Clinical	TPE (M)	DamAge	Monocytes %	-0.29697	-0.115856
Clinical	Sham	DamAge	Monocytes %	-0.115856	-0.115856
Clinical	TPE + IVIG (B)	IntrinClock	Monocytes %	-0.142857	-0.225614
Clinical	TPE (B)	IntrinClock	Monocytes %	0.198206	-0.225614
Clinical	TPE (M)	IntrinClock	Monocytes %	-0.284848	-0.225614
Clinical	Sham	IntrinClock	Monocytes %	-0.225614	-0.225614
Clinical	TPE + IVIG (B)	cAge	Monocytes %	0.857143	0.164637
Clinical	TPE (B)	cAge	Monocytes %	0.360375	0.164637
Clinical	TPE (M)	cAge	Monocytes %	-0.636364	0.164637
Clinical	Sham	cAge	Monocytes %	0.164637	0.164637
Clinical	TPE + IVIG (B)	Stochastic Zhang	Monocytes %	-0.107143	-0.231712
Clinical	TPE (B)	Stochastic Zhang	Monocytes %	-0.0540562	-0.231712
Clinical	TPE (M)	Stochastic Zhang	Monocytes %	-0.345455	-0.231712
Clinical	Sham	Stochastic Zhang	Monocytes %	-0.231712	-0.231712
Clinical	TPE + IVIG (B)	Stochastic Horvath	Monocytes %	0.178571	-0.018293
Clinical	TPE (B)	Stochastic Horvath	Monocytes %	-0.162169	-0.018293
Clinical	TPE (M)	Stochastic Horvath	Monocytes %	-0.381818	-0.018293
Clinical	Sham	Stochastic Horvath	Monocytes %	-0.018293	-0.018293
Clinical	TPE + IVIG (B)	Stochastic PhenoAge	Monocytes %	0.857143	0.475619
Clinical	TPE (B)	Stochastic PhenoAge	Monocytes %	0.810844	0.475619
Clinical	TPE (M)	Stochastic PhenoAge	Monocytes %	-0.454545	0.475619
Clinical	Sham	Stochastic PhenoAge	Monocytes %	0.475619	0.475619
Clinical	TPE + IVIG (B)	Retroclock	Monocytes %	-0.321429	0.201223
Clinical	TPE (B)	Retroclock	Monocytes %	0.342356	0.201223
Clinical	TPE (M)	Retroclock	Monocytes %	-0.393939	0.201223
Clinical	Sham	Retroclock	Monocytes %	0.201223	0.201223
Clinical	TPE + IVIG (B)	Blood	Monocytes %	0.571429	0.34147
Clinical	TPE (B)	Blood	Monocytes %	0.2883	0.34147
Clinical	TPE (M)	Blood	Monocytes %	0.10303	0.34147
Clinical	Sham	Blood	Monocytes %	0.34147	0.34147
Clinical	TPE + IVIG (B)	Brain	Monocytes %	0.642857	0.353665
Clinical	TPE (B)	Brain	Monocytes %	0.684712	0.353665
Clinical	TPE (M)	Brain	Monocytes %	0.0787879	0.353665
Clinical	Sham	Brain	Monocytes %	0.353665	0.353665
Clinical	TPE + IVIG (B)	Inflammation	Monocytes %	0.642857	0.170735
Clinical	TPE (B)	Inflammation	Monocytes %	0.558581	0.170735
Clinical	TPE (M)	Inflammation	Monocytes %	0.0424242	0.170735
Clinical	Sham	Inflammation	Monocytes %	0.170735	0.170735
Clinical	TPE + IVIG (B)	Heart	Monocytes %	0.75	0.243907
Clinical	TPE (B)	Heart	Monocytes %	0.306319	0.243907
Clinical	TPE (M)	Heart	Monocytes %	-0.0545455	0.243907
Clinical	Sham	Heart	Monocytes %	0.243907	0.243907
Clinical	TPE + IVIG (B)	Hormone	Monocytes %	0.571429	0.292688
Clinical	TPE (B)	Hormone	Monocytes %	-0.252262	0.292688
Clinical	TPE (M)	Hormone	Monocytes %	0.624242	0.292688
Clinical	Sham	Hormone	Monocytes %	0.292688	0.292688
Clinical	TPE + IVIG (B)	Immune	Monocytes %	0.785714	0.0304884
Clinical	TPE (B)	Immune	Monocytes %	0.180187	0.0304884
Clinical	TPE (M)	Immune	Monocytes %	0.00606061	0.0304884
Clinical	Sham	Immune	Monocytes %	0.0304884	0.0304884
Clinical	TPE + IVIG (B)	Kidney	Monocytes %	0.535714	-0.15854
Clinical	TPE (B)	Kidney	Monocytes %	0.630656	-0.15854
Clinical	TPE (M)	Kidney	Monocytes %	0.10303	-0.15854
Clinical	Sham	Kidney	Monocytes %	-0.15854	-0.15854
Clinical	TPE + IVIG (B)	Liver	Monocytes %	0.75	-0.304884
Clinical	TPE (B)	Liver	Monocytes %	0.180187	-0.304884
Clinical	TPE (M)	Liver	Monocytes %	-0.115152	-0.304884
Clinical	Sham	Liver	Monocytes %	-0.304884	-0.304884
Clinical	TPE + IVIG (B)	Metabolic	Monocytes %	0.714286	0.426837
Clinical	TPE (B)	Metabolic	Monocytes %	0.414431	0.426837
Clinical	TPE (M)	Metabolic	Monocytes %	0.236364	0.426837
Clinical	Sham	Metabolic	Monocytes %	0.426837	0.426837
Clinical	TPE + IVIG (B)	Lung	Monocytes %	0.392857	-0.292688
Clinical	TPE (B)	Lung	Monocytes %	0.0900937	-0.292688
Clinical	TPE (M)	Lung	Monocytes %	0.309091	-0.292688
Clinical	Sham	Lung	Monocytes %	-0.292688	-0.292688
Clinical	TPE + IVIG (B)	MusculoSkeletal	Monocytes %	0.642857	0.0121953
Clinical	TPE (B)	MusculoSkeletal	Monocytes %	0.14415	0.0121953
Clinical	TPE (M)	MusculoSkeletal	Monocytes %	0.0545455	0.0121953
Clinical	Sham	MusculoSkeletal	Monocytes %	0.0121953	0.0121953
Clinical	TPE + IVIG (B)	SystemsAge	Monocytes %	0.642857	0.243907
Clinical	TPE (B)	SystemsAge	Monocytes %	0.360375	0.243907
Clinical	TPE (M)	SystemsAge	Monocytes %	0.00606061	0.243907
Clinical	Sham	SystemsAge	Monocytes %	0.243907	0.243907
Clinical	TPE + IVIG (B)	IntrinsicCapcity	Monocytes %	0.75	-0.0731721
Clinical	TPE (B)	IntrinsicCapcity	Monocytes %	-0.0180187	-0.0731721
Clinical	TPE (M)	IntrinsicCapcity	Monocytes %	-0.0545455	-0.0731721
Clinical	Sham	IntrinsicCapcity	Monocytes %	-0.0731721	-0.0731721
Clinical	TPE + IVIG (B)	PCHorvath1	Absolute Lymphocytes	-0.216225	0.0729487
Clinical	TPE (B)	PCHorvath1	Absolute Lymphocytes	-0.738769	0.0729487
Clinical	TPE (M)	PCHorvath1	Absolute Lymphocytes	0.212121	0.0729487
Clinical	Sham	PCHorvath1	Absolute Lymphocytes	0.0729487	0.0729487
Clinical	TPE + IVIG (B)	PCHorvath2	Absolute Lymphocytes	0.0360375	0.182372
Clinical	TPE (B)	PCHorvath2	Absolute Lymphocytes	-0.72075	0.182372
Clinical	TPE (M)	PCHorvath2	Absolute Lymphocytes	0.50303	0.182372
Clinical	Sham	PCHorvath2	Absolute Lymphocytes	0.182372	0.182372
Clinical	TPE + IVIG (B)	PCHannum	Absolute Lymphocytes	0.198206	0.237083
Clinical	TPE (B)	PCHannum	Absolute Lymphocytes	-0.450469	0.237083
Clinical	TPE (M)	PCHannum	Absolute Lymphocytes	-0.272727	0.237083
Clinical	Sham	PCHannum	Absolute Lymphocytes	0.237083	0.237083
Clinical	TPE + IVIG (B)	PCPhenoAge	Absolute Lymphocytes	0.0360375	-0.0486324
Clinical	TPE (B)	PCPhenoAge	Absolute Lymphocytes	-0.846881	-0.0486324
Clinical	TPE (M)	PCPhenoAge	Absolute Lymphocytes	0.0181818	-0.0486324
Clinical	Sham	PCPhenoAge	Absolute Lymphocytes	-0.0486324	-0.0486324
Clinical	TPE + IVIG (B)	PCGrimAge	Absolute Lymphocytes	-0.14415	0.164134
Clinical	TPE (B)	PCGrimAge	Absolute Lymphocytes	-0.846881	0.164134
Clinical	TPE (M)	PCGrimAge	Absolute Lymphocytes	0.10303	0.164134
Clinical	Sham	PCGrimAge	Absolute Lymphocytes	0.164134	0.164134
Clinical	TPE + IVIG (B)	PCDNAmTL	Absolute Lymphocytes	0.396412	0.0668696
Clinical	TPE (B)	PCDNAmTL	Absolute Lymphocytes	0.342356	0.0668696
Clinical	TPE (M)	PCDNAmTL	Absolute Lymphocytes	-0.345455	0.0668696
Clinical	Sham	PCDNAmTL	Absolute Lymphocytes	0.0668696	0.0668696
Clinical	TPE + IVIG (B)	Horvath	Absolute Lymphocytes	0.072075	-0.19453
Clinical	TPE (B)	Horvath	Absolute Lymphocytes	-0.738769	-0.19453
Clinical	TPE (M)	Horvath	Absolute Lymphocytes	0.612121	-0.19453
Clinical	Sham	Horvath	Absolute Lymphocytes	-0.19453	-0.19453
Clinical	TPE + IVIG (B)	Hannum	Absolute Lymphocytes	0.558581	0.151976
Clinical	TPE (B)	Hannum	Absolute Lymphocytes	-0.828862	0.151976
Clinical	TPE (M)	Hannum	Absolute Lymphocytes	0.551515	0.151976
Clinical	Sham	Hannum	Absolute Lymphocytes	0.151976	0.151976
Clinical	TPE + IVIG (B)	PhenoAge	Absolute Lymphocytes	-0.324337	0.571431
Clinical	TPE (B)	PhenoAge	Absolute Lymphocytes	0.180187	0.571431
Clinical	TPE (M)	PhenoAge	Absolute Lymphocytes	0.478788	0.571431
Clinical	Sham	PhenoAge	Absolute Lymphocytes	0.571431	0.571431
Clinical	TPE + IVIG (B)	OMICmAge	Absolute Lymphocytes	-0.14415	-0.279637
Clinical	TPE (B)	OMICmAge	Absolute Lymphocytes	-0.126131	-0.279637
Clinical	TPE (M)	OMICmAge	Absolute Lymphocytes	-0.248485	-0.279637
Clinical	Sham	OMICmAge	Absolute Lymphocytes	-0.279637	-0.279637
Clinical	TPE + IVIG (B)	DNAmFitAge	Absolute Lymphocytes	0.198206	-0.249241
Clinical	TPE (B)	DNAmFitAge	Absolute Lymphocytes	-0.774806	-0.249241
Clinical	TPE (M)	DNAmFitAge	Absolute Lymphocytes	0.00606061	-0.249241
Clinical	Sham	DNAmFitAge	Absolute Lymphocytes	-0.249241	-0.249241
Clinical	TPE + IVIG (B)	DNAmGait	Absolute Lymphocytes	-0.126131	0.547115
Clinical	TPE (B)	DNAmGait	Absolute Lymphocytes	0.522544	0.547115
Clinical	TPE (M)	DNAmGait	Absolute Lymphocytes	-0.393939	0.547115
Clinical	Sham	DNAmGait	Absolute Lymphocytes	0.547115	0.547115
Clinical	TPE + IVIG (B)	DNAmGrip	Absolute Lymphocytes	-0.396412	-0.340427
Clinical	TPE (B)	DNAmGrip	Absolute Lymphocytes	0.414431	-0.340427
Clinical	TPE (M)	DNAmGrip	Absolute Lymphocytes	0.260606	-0.340427
Clinical	Sham	DNAmGrip	Absolute Lymphocytes	-0.340427	-0.340427
Clinical	TPE + IVIG (B)	DNAmVO2max	Absolute Lymphocytes	0.486506	-0.267478
Clinical	TPE (B)	DNAmVO2max	Absolute Lymphocytes	0.108112	-0.267478
Clinical	TPE (M)	DNAmVO2max	Absolute Lymphocytes	0.030303	-0.267478
Clinical	Sham	DNAmVO2max	Absolute Lymphocytes	-0.267478	-0.267478
Clinical	TPE + IVIG (B)	AdaptAge	Absolute Lymphocytes	-0.342356	0.0790277
Clinical	TPE (B)	AdaptAge	Absolute Lymphocytes	0.14415	0.0790277
Clinical	TPE (M)	AdaptAge	Absolute Lymphocytes	-0.321212	0.0790277
Clinical	Sham	AdaptAge	Absolute Lymphocytes	0.0790277	0.0790277
Clinical	TPE + IVIG (B)	CausAge	Absolute Lymphocytes	-0.126131	-0.364743
Clinical	TPE (B)	CausAge	Absolute Lymphocytes	-0.504525	-0.364743
Clinical	TPE (M)	CausAge	Absolute Lymphocytes	0.430303	-0.364743
Clinical	Sham	CausAge	Absolute Lymphocytes	-0.364743	-0.364743
Clinical	TPE + IVIG (B)	DamAge	Absolute Lymphocytes	0.0900937	-0.0303953
Clinical	TPE (B)	DamAge	Absolute Lymphocytes	-0.846881	-0.0303953
Clinical	TPE (M)	DamAge	Absolute Lymphocytes	-0.369697	-0.0303953
Clinical	Sham	DamAge	Absolute Lymphocytes	-0.0303953	-0.0303953
Clinical	TPE + IVIG (B)	IntrinClock	Absolute Lymphocytes	0.234244	-0.334348
Clinical	TPE (B)	IntrinClock	Absolute Lymphocytes	-0.666694	-0.334348
Clinical	TPE (M)	IntrinClock	Absolute Lymphocytes	0.357576	-0.334348
Clinical	Sham	IntrinClock	Absolute Lymphocytes	-0.334348	-0.334348
Clinical	TPE + IVIG (B)	cAge	Absolute Lymphocytes	0.0900937	-0.0851068
Clinical	TPE (B)	cAge	Absolute Lymphocytes	-0.936975	-0.0851068
Clinical	TPE (M)	cAge	Absolute Lymphocytes	0.0909091	-0.0851068
Clinical	Sham	cAge	Absolute Lymphocytes	-0.0851068	-0.0851068
Clinical	TPE + IVIG (B)	Stochastic Zhang	Absolute Lymphocytes	-0.198206	-0.19453
Clinical	TPE (B)	Stochastic Zhang	Absolute Lymphocytes	0.072075	-0.19453
Clinical	TPE (M)	Stochastic Zhang	Absolute Lymphocytes	0.236364	-0.19453
Clinical	Sham	Stochastic Zhang	Absolute Lymphocytes	-0.19453	-0.19453
Clinical	TPE + IVIG (B)	Stochastic Horvath	Absolute Lymphocytes	-0.468487	-0.0729487
Clinical	TPE (B)	Stochastic Horvath	Absolute Lymphocytes	-0.594619	-0.0729487
Clinical	TPE (M)	Stochastic Horvath	Absolute Lymphocytes	-0.00606061	-0.0729487
Clinical	Sham	Stochastic Horvath	Absolute Lymphocytes	-0.0729487	-0.0729487
Clinical	TPE + IVIG (B)	Stochastic PhenoAge	Absolute Lymphocytes	0.14415	0.352585
Clinical	TPE (B)	Stochastic PhenoAge	Absolute Lymphocytes	-0.612637	0.352585
Clinical	TPE (M)	Stochastic PhenoAge	Absolute Lymphocytes	0.0424242	0.352585
Clinical	Sham	Stochastic PhenoAge	Absolute Lymphocytes	0.352585	0.352585
Clinical	TPE + IVIG (B)	Retroclock	Absolute Lymphocytes	-0.0360375	-0.176293
Clinical	TPE (B)	Retroclock	Absolute Lymphocytes	-0.504525	-0.176293
Clinical	TPE (M)	Retroclock	Absolute Lymphocytes	0.139394	-0.176293
Clinical	Sham	Retroclock	Absolute Lymphocytes	-0.176293	-0.176293
Clinical	TPE + IVIG (B)	Blood	Absolute Lymphocytes	-0.234244	0.425534
Clinical	TPE (B)	Blood	Absolute Lymphocytes	-0.774806	0.425534
Clinical	TPE (M)	Blood	Absolute Lymphocytes	-0.406061	0.425534
Clinical	Sham	Blood	Absolute Lymphocytes	0.425534	0.425534
Clinical	TPE + IVIG (B)	Brain	Absolute Lymphocytes	-0.0540562	0.0425534
Clinical	TPE (B)	Brain	Absolute Lymphocytes	-0.630656	0.0425534
Clinical	TPE (M)	Brain	Absolute Lymphocytes	-0.10303	0.0425534
Clinical	Sham	Brain	Absolute Lymphocytes	0.0425534	0.0425534
Clinical	TPE + IVIG (B)	Inflammation	Absolute Lymphocytes	-0.14415	0.212767
Clinical	TPE (B)	Inflammation	Absolute Lymphocytes	-0.540562	0.212767
Clinical	TPE (M)	Inflammation	Absolute Lymphocytes	-0.127273	0.212767
Clinical	Sham	Inflammation	Absolute Lymphocytes	0.212767	0.212767
Clinical	TPE + IVIG (B)	Heart	Absolute Lymphocytes	-0.072075	0.486324
Clinical	TPE (B)	Heart	Absolute Lymphocytes	-0.666694	0.486324
Clinical	TPE (M)	Heart	Absolute Lymphocytes	0.0181818	0.486324
Clinical	Sham	Heart	Absolute Lymphocytes	0.486324	0.486324
Clinical	TPE + IVIG (B)	Hormone	Absolute Lymphocytes	0.0900937	0.19453
Clinical	TPE (B)	Hormone	Absolute Lymphocytes	0.0900937	0.19453
Clinical	TPE (M)	Hormone	Absolute Lymphocytes	-0.515152	0.19453
Clinical	Sham	Hormone	Absolute Lymphocytes	0.19453	0.19453
Clinical	TPE + IVIG (B)	Immune	Absolute Lymphocytes	-0.14415	-0.285716
Clinical	TPE (B)	Immune	Absolute Lymphocytes	-0.162169	-0.285716
Clinical	TPE (M)	Immune	Absolute Lymphocytes	-0.0181818	-0.285716
Clinical	Sham	Immune	Absolute Lymphocytes	-0.285716	-0.285716
Clinical	TPE + IVIG (B)	Kidney	Absolute Lymphocytes	0.126131	0.133739
Clinical	TPE (B)	Kidney	Absolute Lymphocytes	-0.558581	0.133739
Clinical	TPE (M)	Kidney	Absolute Lymphocytes	-0.163636	0.133739
Clinical	Sham	Kidney	Absolute Lymphocytes	0.133739	0.133739
Clinical	TPE + IVIG (B)	Liver	Absolute Lymphocytes	-0.0180187	-0.0911858
Clinical	TPE (B)	Liver	Absolute Lymphocytes	-0.450469	-0.0911858
Clinical	TPE (M)	Liver	Absolute Lymphocytes	-0.0666667	-0.0911858
Clinical	Sham	Liver	Absolute Lymphocytes	-0.0911858	-0.0911858
Clinical	TPE + IVIG (B)	Metabolic	Absolute Lymphocytes	-0.108112	0.425534
Clinical	TPE (B)	Metabolic	Absolute Lymphocytes	-0.846881	0.425534
Clinical	TPE (M)	Metabolic	Absolute Lymphocytes	-0.212121	0.425534
Clinical	Sham	Metabolic	Absolute Lymphocytes	0.425534	0.425534
Clinical	TPE + IVIG (B)	Lung	Absolute Lymphocytes	0.0540562	0.352585
Clinical	TPE (B)	Lung	Absolute Lymphocytes	-0.612637	0.352585
Clinical	TPE (M)	Lung	Absolute Lymphocytes	-0.284848	0.352585
Clinical	Sham	Lung	Absolute Lymphocytes	0.352585	0.352585
Clinical	TPE + IVIG (B)	MusculoSkeletal	Absolute Lymphocytes	0.252262	0.0243162
Clinical	TPE (B)	MusculoSkeletal	Absolute Lymphocytes	0.612637	0.0243162
Clinical	TPE (M)	MusculoSkeletal	Absolute Lymphocytes	-0.369697	0.0243162
Clinical	Sham	MusculoSkeletal	Absolute Lymphocytes	0.0243162	0.0243162
Clinical	TPE + IVIG (B)	SystemsAge	Absolute Lymphocytes	0.0360375	0.486324
Clinical	TPE (B)	SystemsAge	Absolute Lymphocytes	-0.630656	0.486324
Clinical	TPE (M)	SystemsAge	Absolute Lymphocytes	-0.0666667	0.486324
Clinical	Sham	SystemsAge	Absolute Lymphocytes	0.486324	0.486324
Clinical	TPE + IVIG (B)	IntrinsicCapcity	Absolute Lymphocytes	-0.324337	0.0729487
Clinical	TPE (B)	IntrinsicCapcity	Absolute Lymphocytes	-0.522544	0.0729487
Clinical	TPE (M)	IntrinsicCapcity	Absolute Lymphocytes	0.10303	0.0729487
Clinical	Sham	IntrinsicCapcity	Absolute Lymphocytes	0.0729487	0.0729487
Clinical	TPE + IVIG (B)	PCHorvath1	Absolute Neutrophils	0.630656	-0.0972649
Clinical	TPE (B)	PCHorvath1	Absolute Neutrophils	-0.321429	-0.0972649
Clinical	TPE (M)	PCHorvath1	Absolute Neutrophils	0.854545	-0.0972649
Clinical	Sham	PCHorvath1	Absolute Neutrophils	-0.0972649	-0.0972649
Clinical	TPE + IVIG (B)	PCHorvath2	Absolute Neutrophils	0.126131	-0.151976
Clinical	TPE (B)	PCHorvath2	Absolute Neutrophils	-0.607143	-0.151976
Clinical	TPE (M)	PCHorvath2	Absolute Neutrophils	0.660606	-0.151976
Clinical	Sham	PCHorvath2	Absolute Neutrophils	-0.151976	-0.151976
Clinical	TPE + IVIG (B)	PCHannum	Absolute Neutrophils	0.0180187	-0.109423
Clinical	TPE (B)	PCHannum	Absolute Neutrophils	-0.392857	-0.109423
Clinical	TPE (M)	PCHannum	Absolute Neutrophils	0.272727	-0.109423
Clinical	Sham	PCHannum	Absolute Neutrophils	-0.109423	-0.109423
Clinical	TPE + IVIG (B)	PCPhenoAge	Absolute Neutrophils	-0.306319	-0.279637
Clinical	TPE (B)	PCPhenoAge	Absolute Neutrophils	-0.142857	-0.279637
Clinical	TPE (M)	PCPhenoAge	Absolute Neutrophils	0.309091	-0.279637
Clinical	Sham	PCPhenoAge	Absolute Neutrophils	-0.279637	-0.279637
Clinical	TPE + IVIG (B)	PCGrimAge	Absolute Neutrophils	-0.072075	-0.462008
Clinical	TPE (B)	PCGrimAge	Absolute Neutrophils	-0.392857	-0.462008
Clinical	TPE (M)	PCGrimAge	Absolute Neutrophils	0.248485	-0.462008
Clinical	Sham	PCGrimAge	Absolute Neutrophils	-0.462008	-0.462008
Clinical	TPE + IVIG (B)	PCDNAmTL	Absolute Neutrophils	-0.126131	0.176293
Clinical	TPE (B)	PCDNAmTL	Absolute Neutrophils	0.25	0.176293
Clinical	TPE (M)	PCDNAmTL	Absolute Neutrophils	-0.527273	0.176293
Clinical	Sham	PCDNAmTL	Absolute Neutrophils	0.176293	0.176293
Clinical	TPE + IVIG (B)	Horvath	Absolute Neutrophils	0.2883	0.541036
Clinical	TPE (B)	Horvath	Absolute Neutrophils	-0.75	0.541036
Clinical	TPE (M)	Horvath	Absolute Neutrophils	0.430303	0.541036
Clinical	Sham	Horvath	Absolute Neutrophils	0.541036	0.541036
Clinical	TPE + IVIG (B)	Hannum	Absolute Neutrophils	-0.0180187	-0.38906
Clinical	TPE (B)	Hannum	Absolute Neutrophils	-0.642857	-0.38906
Clinical	TPE (M)	Hannum	Absolute Neutrophils	0.321212	-0.38906
Clinical	Sham	Hannum	Absolute Neutrophils	-0.38906	-0.38906
Clinical	TPE + IVIG (B)	PhenoAge	Absolute Neutrophils	-0.0180187	-0.182372
Clinical	TPE (B)	PhenoAge	Absolute Neutrophils	0.178571	-0.182372
Clinical	TPE (M)	PhenoAge	Absolute Neutrophils	0.430303	-0.182372
Clinical	Sham	PhenoAge	Absolute Neutrophils	-0.182372	-0.182372
Clinical	TPE + IVIG (B)	OMICmAge	Absolute Neutrophils	-0.522544	-0.0303953
Clinical	TPE (B)	OMICmAge	Absolute Neutrophils	-0.107143	-0.0303953
Clinical	TPE (M)	OMICmAge	Absolute Neutrophils	0.248485	-0.0303953
Clinical	Sham	OMICmAge	Absolute Neutrophils	-0.0303953	-0.0303953
Clinical	TPE + IVIG (B)	DNAmFitAge	Absolute Neutrophils	-0.234244	0.638301
Clinical	TPE (B)	DNAmFitAge	Absolute Neutrophils	-0.785714	0.638301
Clinical	TPE (M)	DNAmFitAge	Absolute Neutrophils	0.69697	0.638301
Clinical	Sham	DNAmFitAge	Absolute Neutrophils	0.638301	0.638301
Clinical	TPE + IVIG (B)	DNAmGait	Absolute Neutrophils	0.378394	-0.151976
Clinical	TPE (B)	DNAmGait	Absolute Neutrophils	0.571429	-0.151976
Clinical	TPE (M)	DNAmGait	Absolute Neutrophils	-0.272727	-0.151976
Clinical	Sham	DNAmGait	Absolute Neutrophils	-0.151976	-0.151976
Clinical	TPE + IVIG (B)	DNAmGrip	Absolute Neutrophils	-0.558581	-0.103344
Clinical	TPE (B)	DNAmGrip	Absolute Neutrophils	0.178571	-0.103344
Clinical	TPE (M)	DNAmGrip	Absolute Neutrophils	0.10303	-0.103344
Clinical	Sham	DNAmGrip	Absolute Neutrophils	-0.103344	-0.103344
Clinical	TPE + IVIG (B)	DNAmVO2max	Absolute Neutrophils	-0.666694	-0.19453
Clinical	TPE (B)	DNAmVO2max	Absolute Neutrophils	0.25	-0.19453
Clinical	TPE (M)	DNAmVO2max	Absolute Neutrophils	0.236364	-0.19453
Clinical	Sham	DNAmVO2max	Absolute Neutrophils	-0.19453	-0.19453
Clinical	TPE + IVIG (B)	AdaptAge	Absolute Neutrophils	0	-0.237083
Clinical	TPE (B)	AdaptAge	Absolute Neutrophils	0.0714286	-0.237083
Clinical	TPE (M)	AdaptAge	Absolute Neutrophils	-0.115152	-0.237083
Clinical	Sham	AdaptAge	Absolute Neutrophils	-0.237083	-0.237083
Clinical	TPE + IVIG (B)	CausAge	Absolute Neutrophils	0.666694	-0.115502
Clinical	TPE (B)	CausAge	Absolute Neutrophils	-0.0714286	-0.115502
Clinical	TPE (M)	CausAge	Absolute Neutrophils	0.236364	-0.115502
Clinical	Sham	CausAge	Absolute Neutrophils	-0.115502	-0.115502
Clinical	TPE + IVIG (B)	DamAge	Absolute Neutrophils	0.234244	-0.455929
Clinical	TPE (B)	DamAge	Absolute Neutrophils	-0.142857	-0.455929
Clinical	TPE (M)	DamAge	Absolute Neutrophils	0.030303	-0.455929
Clinical	Sham	DamAge	Absolute Neutrophils	-0.455929	-0.455929
Clinical	TPE + IVIG (B)	IntrinClock	Absolute Neutrophils	0.630656	-0.115502
Clinical	TPE (B)	IntrinClock	Absolute Neutrophils	-0.857143	-0.115502
Clinical	TPE (M)	IntrinClock	Absolute Neutrophils	0.527273	-0.115502
Clinical	Sham	IntrinClock	Absolute Neutrophils	-0.115502	-0.115502
Clinical	TPE + IVIG (B)	cAge	Absolute Neutrophils	-0.0900937	-0.182372
Clinical	TPE (B)	cAge	Absolute Neutrophils	-0.535714	-0.182372
Clinical	TPE (M)	cAge	Absolute Neutrophils	0.466667	-0.182372
Clinical	Sham	cAge	Absolute Neutrophils	-0.182372	-0.182372
Clinical	TPE + IVIG (B)	Stochastic Zhang	Absolute Neutrophils	0.306319	0.237083
Clinical	TPE (B)	Stochastic Zhang	Absolute Neutrophils	-0.25	0.237083
Clinical	TPE (M)	Stochastic Zhang	Absolute Neutrophils	0.587879	0.237083
Clinical	Sham	Stochastic Zhang	Absolute Neutrophils	0.237083	0.237083
Clinical	TPE + IVIG (B)	Stochastic Horvath	Absolute Neutrophils	0.414431	0.553194
Clinical	TPE (B)	Stochastic Horvath	Absolute Neutrophils	-0.714286	0.553194
Clinical	TPE (M)	Stochastic Horvath	Absolute Neutrophils	0.321212	0.553194
Clinical	Sham	Stochastic Horvath	Absolute Neutrophils	0.553194	0.553194
Clinical	TPE + IVIG (B)	Stochastic PhenoAge	Absolute Neutrophils	-0.108112	-0.151976
Clinical	TPE (B)	Stochastic PhenoAge	Absolute Neutrophils	-0.0714286	-0.151976
Clinical	TPE (M)	Stochastic PhenoAge	Absolute Neutrophils	0.478788	-0.151976
Clinical	Sham	Stochastic PhenoAge	Absolute Neutrophils	-0.151976	-0.151976
Clinical	TPE + IVIG (B)	Retroclock	Absolute Neutrophils	-0.0540562	-0.0243162
Clinical	TPE (B)	Retroclock	Absolute Neutrophils	0.214286	-0.0243162
Clinical	TPE (M)	Retroclock	Absolute Neutrophils	0.672727	-0.0243162
Clinical	Sham	Retroclock	Absolute Neutrophils	-0.0243162	-0.0243162
Clinical	TPE + IVIG (B)	Blood	Absolute Neutrophils	-0.324337	-0.243162
Clinical	TPE (B)	Blood	Absolute Neutrophils	-0.75	-0.243162
Clinical	TPE (M)	Blood	Absolute Neutrophils	0.0909091	-0.243162
Clinical	Sham	Blood	Absolute Neutrophils	-0.243162	-0.243162
Clinical	TPE + IVIG (B)	Brain	Absolute Neutrophils	-0.594619	-0.212767
Clinical	TPE (B)	Brain	Absolute Neutrophils	-0.321429	-0.212767
Clinical	TPE (M)	Brain	Absolute Neutrophils	0.284848	-0.212767
Clinical	Sham	Brain	Absolute Neutrophils	-0.212767	-0.212767
Clinical	TPE + IVIG (B)	Inflammation	Absolute Neutrophils	-0.072075	-0.413376
Clinical	TPE (B)	Inflammation	Absolute Neutrophils	0.0714286	-0.413376
Clinical	TPE (M)	Inflammation	Absolute Neutrophils	0.0545455	-0.413376
Clinical	Sham	Inflammation	Absolute Neutrophils	-0.413376	-0.413376
Clinical	TPE + IVIG (B)	Heart	Absolute Neutrophils	-0.414431	-0.291795
Clinical	TPE (B)	Heart	Absolute Neutrophils	-0.392857	-0.291795
Clinical	TPE (M)	Heart	Absolute Neutrophils	0.515152	-0.291795
Clinical	Sham	Heart	Absolute Neutrophils	-0.291795	-0.291795
Clinical	TPE + IVIG (B)	Hormone	Absolute Neutrophils	-0.414431	-0.0668696
Clinical	TPE (B)	Hormone	Absolute Neutrophils	0.321429	-0.0668696
Clinical	TPE (M)	Hormone	Absolute Neutrophils	-0.139394	-0.0668696
Clinical	Sham	Hormone	Absolute Neutrophils	-0.0668696	-0.0668696
Clinical	TPE + IVIG (B)	Immune	Absolute Neutrophils	-0.270281	-0.486324
Clinical	TPE (B)	Immune	Absolute Neutrophils	0.214286	-0.486324
Clinical	TPE (M)	Immune	Absolute Neutrophils	0.0909091	-0.486324
Clinical	Sham	Immune	Absolute Neutrophils	-0.486324	-0.486324
Clinical	TPE + IVIG (B)	Kidney	Absolute Neutrophils	-0.180187	-0.541036
Clinical	TPE (B)	Kidney	Absolute Neutrophils	0.0714286	-0.541036
Clinical	TPE (M)	Kidney	Absolute Neutrophils	0.309091	-0.541036
Clinical	Sham	Kidney	Absolute Neutrophils	-0.541036	-0.541036
Clinical	TPE + IVIG (B)	Liver	Absolute Neutrophils	-0.0900937	-0.158055
Clinical	TPE (B)	Liver	Absolute Neutrophils	-0.107143	-0.158055
Clinical	TPE (M)	Liver	Absolute Neutrophils	0.127273	-0.158055
Clinical	Sham	Liver	Absolute Neutrophils	-0.158055	-0.158055
Clinical	TPE + IVIG (B)	Metabolic	Absolute Neutrophils	-0.0180187	-0.498483
Clinical	TPE (B)	Metabolic	Absolute Neutrophils	-0.178571	-0.498483
Clinical	TPE (M)	Metabolic	Absolute Neutrophils	0.163636	-0.498483
Clinical	Sham	Metabolic	Absolute Neutrophils	-0.498483	-0.498483
Clinical	TPE + IVIG (B)	Lung	Absolute Neutrophils	0.180187	-0.358664
Clinical	TPE (B)	Lung	Absolute Neutrophils	0.0714286	-0.358664
Clinical	TPE (M)	Lung	Absolute Neutrophils	0.139394	-0.358664
Clinical	Sham	Lung	Absolute Neutrophils	-0.358664	-0.358664
Clinical	TPE + IVIG (B)	MusculoSkeletal	Absolute Neutrophils	-0.198206	-0.468087
Clinical	TPE (B)	MusculoSkeletal	Absolute Neutrophils	0.428571	-0.468087
Clinical	TPE (M)	MusculoSkeletal	Absolute Neutrophils	0.612121	-0.468087
Clinical	Sham	MusculoSkeletal	Absolute Neutrophils	-0.468087	-0.468087
Clinical	TPE + IVIG (B)	SystemsAge	Absolute Neutrophils	-0.306319	-0.291795
Clinical	TPE (B)	SystemsAge	Absolute Neutrophils	-0.178571	-0.291795
Clinical	TPE (M)	SystemsAge	Absolute Neutrophils	0.430303	-0.291795
Clinical	Sham	SystemsAge	Absolute Neutrophils	-0.291795	-0.291795
Clinical	TPE + IVIG (B)	IntrinsicCapcity	Absolute Neutrophils	-0.0180187	-0.571431
Clinical	TPE (B)	IntrinsicCapcity	Absolute Neutrophils	0.0357143	-0.571431
Clinical	TPE (M)	IntrinsicCapcity	Absolute Neutrophils	0.333333	-0.571431
Clinical	Sham	IntrinsicCapcity	Absolute Neutrophils	-0.571431	-0.571431
Clinical	TPE + IVIG (B)	PCHorvath1	Absolute Monocyte	0.222375	0.123478
Clinical	TPE (B)	PCHorvath1	Absolute Monocyte	0.0357143	0.123478
Clinical	TPE (M)	PCHorvath1	Absolute Monocyte	-0.0243162	0.123478
Clinical	Sham	PCHorvath1	Absolute Monocyte	0.123478	0.123478
Clinical	TPE + IVIG (B)	PCHorvath2	Absolute Monocyte	0.2965	0.0987824
Clinical	TPE (B)	PCHorvath2	Absolute Monocyte	-0.0714286	0.0987824
Clinical	TPE (M)	PCHorvath2	Absolute Monocyte	-0.151976	0.0987824
Clinical	Sham	PCHorvath2	Absolute Monocyte	0.0987824	0.0987824
Clinical	TPE + IVIG (B)	PCHannum	Absolute Monocyte	0.407687	0.0802607
Clinical	TPE (B)	PCHannum	Absolute Monocyte	-0.25	0.0802607
Clinical	TPE (M)	PCHannum	Absolute Monocyte	-0.103344	0.0802607
Clinical	Sham	PCHannum	Absolute Monocyte	0.0802607	0.0802607
Clinical	TPE + IVIG (B)	PCPhenoAge	Absolute Monocyte	0	-0.432173
Clinical	TPE (B)	PCPhenoAge	Absolute Monocyte	0.321429	-0.432173
Clinical	TPE (M)	PCPhenoAge	Absolute Monocyte	-0.0243162	-0.432173
Clinical	Sham	PCPhenoAge	Absolute Monocyte	-0.432173	-0.432173
Clinical	TPE + IVIG (B)	PCGrimAge	Absolute Monocyte	0.0741249	-0.259304
Clinical	TPE (B)	PCGrimAge	Absolute Monocyte	0.142857	-0.259304
Clinical	TPE (M)	PCGrimAge	Absolute Monocyte	-0.0729487	-0.259304
Clinical	Sham	PCGrimAge	Absolute Monocyte	-0.259304	-0.259304
Clinical	TPE + IVIG (B)	PCDNAmTL	Absolute Monocyte	0.14825	0.129652
Clinical	TPE (B)	PCDNAmTL	Absolute Monocyte	0.178571	0.129652
Clinical	TPE (M)	PCDNAmTL	Absolute Monocyte	0.12766	0.129652
Clinical	Sham	PCDNAmTL	Absolute Monocyte	0.129652	0.129652
Clinical	TPE + IVIG (B)	Horvath	Absolute Monocyte	0.370625	0.246956
Clinical	TPE (B)	Horvath	Absolute Monocyte	-0.0357143	0.246956
Clinical	TPE (M)	Horvath	Absolute Monocyte	-0.285716	0.246956
Clinical	Sham	Horvath	Absolute Monocyte	0.246956	0.246956
Clinical	TPE + IVIG (B)	Hannum	Absolute Monocyte	0.815374	-0.339564
Clinical	TPE (B)	Hannum	Absolute Monocyte	-0.0714286	-0.339564
Clinical	TPE (M)	Hannum	Absolute Monocyte	-0.759882	-0.339564
Clinical	Sham	Hannum	Absolute Monocyte	-0.339564	-0.339564
Clinical	TPE + IVIG (B)	PhenoAge	Absolute Monocyte	0	-0.0555651
Clinical	TPE (B)	PhenoAge	Absolute Monocyte	0.214286	-0.0555651
Clinical	TPE (M)	PhenoAge	Absolute Monocyte	-0.328269	-0.0555651
Clinical	Sham	PhenoAge	Absolute Monocyte	-0.0555651	-0.0555651
Clinical	TPE + IVIG (B)	OMICmAge	Absolute Monocyte	-0.185312	-0.135826
Clinical	TPE (B)	OMICmAge	Absolute Monocyte	-0.464286	-0.135826
Clinical	TPE (M)	OMICmAge	Absolute Monocyte	0.231004	-0.135826
Clinical	Sham	OMICmAge	Absolute Monocyte	-0.135826	-0.135826
Clinical	TPE + IVIG (B)	DNAmFitAge	Absolute Monocyte	0.259437	0.166695
Clinical	TPE (B)	DNAmFitAge	Absolute Monocyte	-0.214286	0.166695
Clinical	TPE (M)	DNAmFitAge	Absolute Monocyte	-0.158055	0.166695
Clinical	Sham	DNAmFitAge	Absolute Monocyte	0.166695	0.166695
Clinical	TPE + IVIG (B)	DNAmGait	Absolute Monocyte	-0.0741249	-0.209913
Clinical	TPE (B)	DNAmGait	Absolute Monocyte	0.178571	-0.209913
Clinical	TPE (M)	DNAmGait	Absolute Monocyte	0.480245	-0.209913
Clinical	Sham	DNAmGait	Absolute Monocyte	-0.209913	-0.209913
Clinical	TPE + IVIG (B)	DNAmGrip	Absolute Monocyte	-0.481812	0.308695
Clinical	TPE (B)	DNAmGrip	Absolute Monocyte	-0.0357143	0.308695
Clinical	TPE (M)	DNAmGrip	Absolute Monocyte	-0.395139	0.308695
Clinical	Sham	DNAmGrip	Absolute Monocyte	0.308695	0.308695
Clinical	TPE + IVIG (B)	DNAmVO2max	Absolute Monocyte	0.481812	-0.129652
Clinical	TPE (B)	DNAmVO2max	Absolute Monocyte	0.285714	-0.129652
Clinical	TPE (M)	DNAmVO2max	Absolute Monocyte	0.121581	-0.129652
Clinical	Sham	DNAmVO2max	Absolute Monocyte	-0.129652	-0.129652
Clinical	TPE + IVIG (B)	AdaptAge	Absolute Monocyte	-0.111187	0.50626
Clinical	TPE (B)	AdaptAge	Absolute Monocyte	0.321429	0.50626
Clinical	TPE (M)	AdaptAge	Absolute Monocyte	-0.0303953	0.50626
Clinical	Sham	AdaptAge	Absolute Monocyte	0.50626	0.50626
Clinical	TPE + IVIG (B)	CausAge	Absolute Monocyte	0.185312	-0.36426
Clinical	TPE (B)	CausAge	Absolute Monocyte	0.142857	-0.36426
Clinical	TPE (M)	CausAge	Absolute Monocyte	-0.25532	-0.36426
Clinical	Sham	CausAge	Absolute Monocyte	-0.36426	-0.36426
Clinical	TPE + IVIG (B)	DamAge	Absolute Monocyte	0.259437	-0.314869
Clinical	TPE (B)	DamAge	Absolute Monocyte	0.321429	-0.314869
Clinical	TPE (M)	DamAge	Absolute Monocyte	-0.44985	-0.314869
Clinical	Sham	DamAge	Absolute Monocyte	-0.314869	-0.314869
Clinical	TPE + IVIG (B)	IntrinClock	Absolute Monocyte	0.370625	-0.376608
Clinical	TPE (B)	IntrinClock	Absolute Monocyte	-0.0357143	-0.376608
Clinical	TPE (M)	IntrinClock	Absolute Monocyte	-0.206688	-0.376608
Clinical	Sham	IntrinClock	Absolute Monocyte	-0.376608	-0.376608
Clinical	TPE + IVIG (B)	cAge	Absolute Monocyte	0.370625	-0.0123478
Clinical	TPE (B)	cAge	Absolute Monocyte	0.285714	-0.0123478
Clinical	TPE (M)	cAge	Absolute Monocyte	-0.589668	-0.0123478
Clinical	Sham	cAge	Absolute Monocyte	-0.0123478	-0.0123478
Clinical	TPE + IVIG (B)	Stochastic Zhang	Absolute Monocyte	-0.111187	0.135826
Clinical	TPE (B)	Stochastic Zhang	Absolute Monocyte	-0.285714	0.135826
Clinical	TPE (M)	Stochastic Zhang	Absolute Monocyte	-0.158055	0.135826
Clinical	Sham	Stochastic Zhang	Absolute Monocyte	0.135826	0.135826
Clinical	TPE + IVIG (B)	Stochastic Horvath	Absolute Monocyte	-0.0741249	0.234608
Clinical	TPE (B)	Stochastic Horvath	Absolute Monocyte	-0.142857	0.234608
Clinical	TPE (M)	Stochastic Horvath	Absolute Monocyte	-0.340427	0.234608
Clinical	Sham	Stochastic Horvath	Absolute Monocyte	0.234608	0.234608
Clinical	TPE + IVIG (B)	Stochastic PhenoAge	Absolute Monocyte	0.481812	0.61739
Clinical	TPE (B)	Stochastic PhenoAge	Absolute Monocyte	0.75	0.61739
Clinical	TPE (M)	Stochastic PhenoAge	Absolute Monocyte	-0.334348	0.61739
Clinical	Sham	Stochastic PhenoAge	Absolute Monocyte	0.61739	0.61739
Clinical	TPE + IVIG (B)	Retroclock	Absolute Monocyte	-0.2965	-0.0864346
Clinical	TPE (B)	Retroclock	Absolute Monocyte	0.535714	-0.0864346
Clinical	TPE (M)	Retroclock	Absolute Monocyte	-0.176293	-0.0864346
Clinical	Sham	Retroclock	Absolute Monocyte	-0.0864346	-0.0864346
Clinical	TPE + IVIG (B)	Blood	Absolute Monocyte	-0.111187	0.179043
Clinical	TPE (B)	Blood	Absolute Monocyte	-0.0357143	0.179043
Clinical	TPE (M)	Blood	Absolute Monocyte	-0.25532	0.179043
Clinical	Sham	Blood	Absolute Monocyte	0.179043	0.179043
Clinical	TPE + IVIG (B)	Brain	Absolute Monocyte	-0.111187	0.117304
Clinical	TPE (B)	Brain	Absolute Monocyte	0.357143	0.117304
Clinical	TPE (M)	Brain	Absolute Monocyte	0.109423	0.117304
Clinical	Sham	Brain	Absolute Monocyte	0.117304	0.117304
Clinical	TPE + IVIG (B)	Inflammation	Absolute Monocyte	0.0741249	-0.0308695
Clinical	TPE (B)	Inflammation	Absolute Monocyte	0.357143	-0.0308695
Clinical	TPE (M)	Inflammation	Absolute Monocyte	0.0243162	-0.0308695
Clinical	Sham	Inflammation	Absolute Monocyte	-0.0308695	-0.0308695
Clinical	TPE + IVIG (B)	Heart	Absolute Monocyte	-0.0370625	0.185217
Clinical	TPE (B)	Heart	Absolute Monocyte	0.0714286	0.185217
Clinical	TPE (M)	Heart	Absolute Monocyte	0.12766	0.185217
Clinical	Sham	Heart	Absolute Monocyte	0.185217	0.185217
Clinical	TPE + IVIG (B)	Hormone	Absolute Monocyte	-0.0370625	0.290173
Clinical	TPE (B)	Hormone	Absolute Monocyte	0	0.290173
Clinical	TPE (M)	Hormone	Absolute Monocyte	0.395139	0.290173
Clinical	Sham	Hormone	Absolute Monocyte	0.290173	0.290173
Clinical	TPE + IVIG (B)	Immune	Absolute Monocyte	0.0370625	-0.216086
Clinical	TPE (B)	Immune	Absolute Monocyte	0.0357143	-0.216086
Clinical	TPE (M)	Immune	Absolute Monocyte	-0.0303953	-0.216086
Clinical	Sham	Immune	Absolute Monocyte	-0.216086	-0.216086
Clinical	TPE + IVIG (B)	Kidney	Absolute Monocyte	0.111187	-0.407477
Clinical	TPE (B)	Kidney	Absolute Monocyte	0.5	-0.407477
Clinical	TPE (M)	Kidney	Absolute Monocyte	0.115502	-0.407477
Clinical	Sham	Kidney	Absolute Monocyte	-0.407477	-0.407477
Clinical	TPE + IVIG (B)	Liver	Absolute Monocyte	0.222375	-0.419825
Clinical	TPE (B)	Liver	Absolute Monocyte	-0.0357143	-0.419825
Clinical	TPE (M)	Liver	Absolute Monocyte	-0.182372	-0.419825
Clinical	Sham	Liver	Absolute Monocyte	-0.419825	-0.419825
Clinical	TPE + IVIG (B)	Metabolic	Absolute Monocyte	0.14825	0.203739
Clinical	TPE (B)	Metabolic	Absolute Monocyte	0.285714	0.203739
Clinical	TPE (M)	Metabolic	Absolute Monocyte	0.32219	0.203739
Clinical	Sham	Metabolic	Absolute Monocyte	0.203739	0.203739
Clinical	TPE + IVIG (B)	Lung	Absolute Monocyte	0.185312	-0.327217
Clinical	TPE (B)	Lung	Absolute Monocyte	0.142857	-0.327217
Clinical	TPE (M)	Lung	Absolute Monocyte	0.534957	-0.327217
Clinical	Sham	Lung	Absolute Monocyte	-0.327217	-0.327217
Clinical	TPE + IVIG (B)	MusculoSkeletal	Absolute Monocyte	0.259437	-0.216086
Clinical	TPE (B)	MusculoSkeletal	Absolute Monocyte	-0.0357143	-0.216086
Clinical	TPE (M)	MusculoSkeletal	Absolute Monocyte	0.0851068	-0.216086
Clinical	Sham	MusculoSkeletal	Absolute Monocyte	-0.216086	-0.216086
Clinical	TPE + IVIG (B)	SystemsAge	Absolute Monocyte	0	0.185217
Clinical	TPE (B)	SystemsAge	Absolute Monocyte	0.214286	0.185217
Clinical	TPE (M)	SystemsAge	Absolute Monocyte	0.0972649	0.185217
Clinical	Sham	SystemsAge	Absolute Monocyte	0.185217	0.185217
Clinical	TPE + IVIG (B)	IntrinsicCapcity	Absolute Monocyte	0	-0.25313
Clinical	TPE (B)	IntrinsicCapcity	Absolute Monocyte	-0.0714286	-0.25313
Clinical	TPE (M)	IntrinsicCapcity	Absolute Monocyte	0.103344	-0.25313
Clinical	Sham	IntrinsicCapcity	Absolute Monocyte	-0.25313	-0.25313
Clinical	TPE + IVIG (B)	PCHorvath1	Absolute Eosinophil	0.359092	-0.119176
Clinical	TPE (B)	PCHorvath1	Absolute Eosinophil	0.974679	-0.119176
Clinical	TPE (M)	PCHorvath1	Absolute Eosinophil	0.619679	-0.119176
Clinical	Sham	PCHorvath1	Absolute Eosinophil	-0.119176	-0.119176
Clinical	TPE + IVIG (B)	PCHorvath2	Absolute Eosinophil	-0.0512989	-0.0255377
Clinical	TPE (B)	PCHorvath2	Absolute Eosinophil	0.872082	-0.0255377
Clinical	TPE (M)	PCHorvath2	Absolute Eosinophil	0.49697	-0.0255377
Clinical	Sham	PCHorvath2	Absolute Eosinophil	-0.0255377	-0.0255377
Clinical	TPE + IVIG (B)	PCHannum	Absolute Eosinophil	0.666886	0.0766131
Clinical	TPE (B)	PCHannum	Absolute Eosinophil	0.974679	0.0766131
Clinical	TPE (M)	PCHannum	Absolute Eosinophil	0.312907	0.0766131
Clinical	Sham	PCHannum	Absolute Eosinophil	0.0766131	0.0766131
Clinical	TPE + IVIG (B)	PCPhenoAge	Absolute Eosinophil	0.564288	0.340503
Clinical	TPE (B)	PCPhenoAge	Absolute Eosinophil	0.820783	0.340503
Clinical	TPE (M)	PCPhenoAge	Absolute Eosinophil	0.300636	0.340503
Clinical	Sham	PCPhenoAge	Absolute Eosinophil	0.340503	0.340503
Clinical	TPE + IVIG (B)	PCGrimAge	Absolute Eosinophil	0.820783	0.29794
Clinical	TPE (B)	PCGrimAge	Absolute Eosinophil	0.46169	0.29794
Clinical	TPE (M)	PCGrimAge	Absolute Eosinophil	0.177928	0.29794
Clinical	Sham	PCGrimAge	Absolute Eosinophil	0.29794	0.29794
Clinical	TPE + IVIG (B)	PCDNAmTL	Absolute Eosinophil	0.0512989	-0.561829
Clinical	TPE (B)	PCDNAmTL	Absolute Eosinophil	-0.564288	-0.561829
Clinical	TPE (M)	PCDNAmTL	Absolute Eosinophil	-0.460157	-0.561829
Clinical	Sham	PCDNAmTL	Absolute Eosinophil	-0.561829	-0.561829
Clinical	TPE + IVIG (B)	Horvath	Absolute Eosinophil	0.410391	0.280915
Clinical	TPE (B)	Horvath	Absolute Eosinophil	0.359092	0.280915
Clinical	TPE (M)	Horvath	Absolute Eosinophil	0.0552189	0.280915
Clinical	Sham	Horvath	Absolute Eosinophil	0.280915	0.280915
Clinical	TPE + IVIG (B)	Hannum	Absolute Eosinophil	0.666886	-0.110663
Clinical	TPE (B)	Hannum	Absolute Eosinophil	0.666886	-0.110663
Clinical	TPE (M)	Hannum	Absolute Eosinophil	0.153386	-0.110663
Clinical	Sham	Hannum	Absolute Eosinophil	-0.110663	-0.110663
Clinical	TPE + IVIG (B)	PhenoAge	Absolute Eosinophil	0.666886	0.451166
Clinical	TPE (B)	PhenoAge	Absolute Eosinophil	-0.564288	0.451166
Clinical	TPE (M)	PhenoAge	Absolute Eosinophil	0.227011	0.451166
Clinical	Sham	PhenoAge	Absolute Eosinophil	0.451166	0.451166
Clinical	TPE + IVIG (B)	OMICmAge	Absolute Eosinophil	0.718185	0.119176
Clinical	TPE (B)	OMICmAge	Absolute Eosinophil	-0.564288	0.119176
Clinical	TPE (M)	OMICmAge	Absolute Eosinophil	0.288365	0.119176
Clinical	Sham	OMICmAge	Absolute Eosinophil	0.119176	0.119176
Clinical	TPE + IVIG (B)	DNAmFitAge	Absolute Eosinophil	0.820783	-0.604392
Clinical	TPE (B)	DNAmFitAge	Absolute Eosinophil	0.615587	-0.604392
Clinical	TPE (M)	DNAmFitAge	Absolute Eosinophil	0.202469	-0.604392
Clinical	Sham	DNAmFitAge	Absolute Eosinophil	-0.604392	-0.604392
Clinical	TPE + IVIG (B)	DNAmGait	Absolute Eosinophil	-0.564288	0.408603
Clinical	TPE (B)	DNAmGait	Absolute Eosinophil	-0.872082	0.408603
Clinical	TPE (M)	DNAmGait	Absolute Eosinophil	0.128844	0.408603
Clinical	Sham	DNAmGait	Absolute Eosinophil	0.408603	0.408603
Clinical	TPE + IVIG (B)	DNAmGrip	Absolute Eosinophil	-0.666886	0.059588
Clinical	TPE (B)	DNAmGrip	Absolute Eosinophil	-0.974679	0.059588
Clinical	TPE (M)	DNAmGrip	Absolute Eosinophil	0.0552189	0.059588
Clinical	Sham	DNAmGrip	Absolute Eosinophil	0.059588	0.059588
Clinical	TPE + IVIG (B)	DNAmVO2max	Absolute Eosinophil	0.307794	0.536292
Clinical	TPE (B)	DNAmVO2max	Absolute Eosinophil	-0.615587	0.536292
Clinical	TPE (M)	DNAmVO2max	Absolute Eosinophil	0.0920315	0.536292
Clinical	Sham	DNAmVO2max	Absolute Eosinophil	0.536292	0.536292
Clinical	TPE + IVIG (B)	AdaptAge	Absolute Eosinophil	-0.0512989	-0.0170251
Clinical	TPE (B)	AdaptAge	Absolute Eosinophil	0.0512989	-0.0170251
Clinical	TPE (M)	AdaptAge	Absolute Eosinophil	0.239282	-0.0170251
Clinical	Sham	AdaptAge	Absolute Eosinophil	-0.0170251	-0.0170251
Clinical	TPE + IVIG (B)	CausAge	Absolute Eosinophil	0.359092	0.221327
Clinical	TPE (B)	CausAge	Absolute Eosinophil	0.974679	0.221327
Clinical	TPE (M)	CausAge	Absolute Eosinophil	-0.386532	0.221327
Clinical	Sham	CausAge	Absolute Eosinophil	0.221327	0.221327
Clinical	TPE + IVIG (B)	DamAge	Absolute Eosinophil	0.666886	0.212814
Clinical	TPE (B)	DamAge	Absolute Eosinophil	0.820783	0.212814
Clinical	TPE (M)	DamAge	Absolute Eosinophil	0.0920315	0.212814
Clinical	Sham	DamAge	Absolute Eosinophil	0.212814	0.212814
Clinical	TPE + IVIG (B)	IntrinClock	Absolute Eosinophil	0.974679	-0.144714
Clinical	TPE (B)	IntrinClock	Absolute Eosinophil	0.359092	-0.144714
Clinical	TPE (M)	IntrinClock	Absolute Eosinophil	0.116573	-0.144714
Clinical	Sham	IntrinClock	Absolute Eosinophil	-0.144714	-0.144714
Clinical	TPE + IVIG (B)	cAge	Absolute Eosinophil	0.666886	-0.26389
Clinical	TPE (B)	cAge	Absolute Eosinophil	0.872082	-0.26389
Clinical	TPE (M)	cAge	Absolute Eosinophil	0.36199	-0.26389
Clinical	Sham	cAge	Absolute Eosinophil	-0.26389	-0.26389
Clinical	TPE + IVIG (B)	Stochastic Zhang	Absolute Eosinophil	-0.410391	0.561829
Clinical	TPE (B)	Stochastic Zhang	Absolute Eosinophil	-0.820783	0.561829
Clinical	TPE (M)	Stochastic Zhang	Absolute Eosinophil	0.447886	0.561829
Clinical	Sham	Stochastic Zhang	Absolute Eosinophil	0.561829	0.561829
Clinical	TPE + IVIG (B)	Stochastic Horvath	Absolute Eosinophil	0.666886	-0.26389
Clinical	TPE (B)	Stochastic Horvath	Absolute Eosinophil	0.872082	-0.26389
Clinical	TPE (M)	Stochastic Horvath	Absolute Eosinophil	0.447886	-0.26389
Clinical	Sham	Stochastic Horvath	Absolute Eosinophil	-0.26389	-0.26389
Clinical	TPE + IVIG (B)	Stochastic PhenoAge	Absolute Eosinophil	0.359092	0.178764
Clinical	TPE (B)	Stochastic PhenoAge	Absolute Eosinophil	0.410391	0.178764
Clinical	TPE (M)	Stochastic PhenoAge	Absolute Eosinophil	0.386532	0.178764
Clinical	Sham	Stochastic PhenoAge	Absolute Eosinophil	0.178764	0.178764
Clinical	TPE + IVIG (B)	Retroclock	Absolute Eosinophil	0.46169	-0.519266
Clinical	TPE (B)	Retroclock	Absolute Eosinophil	0.666886	-0.519266
Clinical	TPE (M)	Retroclock	Absolute Eosinophil	0.36199	-0.519266
Clinical	Sham	Retroclock	Absolute Eosinophil	-0.519266	-0.519266
Clinical	TPE + IVIG (B)	Blood	Absolute Eosinophil	-0.0512989	-0.238352
Clinical	TPE (B)	Blood	Absolute Eosinophil	0.359092	-0.238352
Clinical	TPE (M)	Blood	Absolute Eosinophil	0.202469	-0.238352
Clinical	Sham	Blood	Absolute Eosinophil	-0.238352	-0.238352
Clinical	TPE + IVIG (B)	Brain	Absolute Eosinophil	0.718185	-0.29794
Clinical	TPE (B)	Brain	Absolute Eosinophil	0.0512989	-0.29794
Clinical	TPE (M)	Brain	Absolute Eosinophil	0.263824	-0.29794
Clinical	Sham	Brain	Absolute Eosinophil	-0.29794	-0.29794
Clinical	TPE + IVIG (B)	Inflammation	Absolute Eosinophil	0.820783	-0.0340503
Clinical	TPE (B)	Inflammation	Absolute Eosinophil	0.0512989	-0.0340503
Clinical	TPE (M)	Inflammation	Absolute Eosinophil	0.0920315	-0.0340503
Clinical	Sham	Inflammation	Absolute Eosinophil	-0.0340503	-0.0340503
Clinical	TPE + IVIG (B)	Heart	Absolute Eosinophil	0.564288	-0.153226
Clinical	TPE (B)	Heart	Absolute Eosinophil	0.46169	-0.153226
Clinical	TPE (M)	Heart	Absolute Eosinophil	0.460157	-0.153226
Clinical	Sham	Heart	Absolute Eosinophil	-0.153226	-0.153226
Clinical	TPE + IVIG (B)	Hormone	Absolute Eosinophil	0.153897	0.0766131
Clinical	TPE (B)	Hormone	Absolute Eosinophil	0.564288	0.0766131
Clinical	TPE (M)	Hormone	Absolute Eosinophil	0.0674897	0.0766131
Clinical	Sham	Hormone	Absolute Eosinophil	0.0766131	0.0766131
Clinical	TPE + IVIG (B)	Immune	Absolute Eosinophil	0.666886	0.36604
Clinical	TPE (B)	Immune	Absolute Eosinophil	-0.615587	0.36604
Clinical	TPE (M)	Immune	Absolute Eosinophil	-0.0306772	0.36604
Clinical	Sham	Immune	Absolute Eosinophil	0.36604	0.36604
Clinical	TPE + IVIG (B)	Kidney	Absolute Eosinophil	0.718185	0.204302
Clinical	TPE (B)	Kidney	Absolute Eosinophil	0.410391	0.204302
Clinical	TPE (M)	Kidney	Absolute Eosinophil	0.325178	0.204302
Clinical	Sham	Kidney	Absolute Eosinophil	0.204302	0.204302
Clinical	TPE + IVIG (B)	Liver	Absolute Eosinophil	0.666886	0.246864
Clinical	TPE (B)	Liver	Absolute Eosinophil	0.205196	0.246864
Clinical	TPE (M)	Liver	Absolute Eosinophil	0.116573	0.246864
Clinical	Sham	Liver	Absolute Eosinophil	0.246864	0.246864
Clinical	TPE + IVIG (B)	Metabolic	Absolute Eosinophil	0.666886	-0.153226
Clinical	TPE (B)	Metabolic	Absolute Eosinophil	0.564288	-0.153226
Clinical	TPE (M)	Metabolic	Absolute Eosinophil	0.337449	-0.153226
Clinical	Sham	Metabolic	Absolute Eosinophil	-0.153226	-0.153226
Clinical	TPE + IVIG (B)	Lung	Absolute Eosinophil	0.820783	0.246864
Clinical	TPE (B)	Lung	Absolute Eosinophil	0.718185	0.246864
Clinical	TPE (M)	Lung	Absolute Eosinophil	0.227011	0.246864
Clinical	Sham	Lung	Absolute Eosinophil	0.246864	0.246864
Clinical	TPE + IVIG (B)	MusculoSkeletal	Absolute Eosinophil	0.564288	0.221327
Clinical	TPE (B)	MusculoSkeletal	Absolute Eosinophil	-0.872082	0.221327
Clinical	TPE (M)	MusculoSkeletal	Absolute Eosinophil	0.607408	0.221327
Clinical	Sham	MusculoSkeletal	Absolute Eosinophil	0.221327	0.221327
Clinical	TPE + IVIG (B)	SystemsAge	Absolute Eosinophil	0.564288	-0.153226
Clinical	TPE (B)	SystemsAge	Absolute Eosinophil	0.564288	-0.153226
Clinical	TPE (M)	SystemsAge	Absolute Eosinophil	0.447886	-0.153226
Clinical	Sham	SystemsAge	Absolute Eosinophil	-0.153226	-0.153226
Clinical	TPE + IVIG (B)	IntrinsicCapcity	Absolute Eosinophil	0.666886	0.374553
Clinical	TPE (B)	IntrinsicCapcity	Absolute Eosinophil	0.153897	0.374553
Clinical	TPE (M)	IntrinsicCapcity	Absolute Eosinophil	-0.300636	0.374553
Clinical	Sham	IntrinsicCapcity	Absolute Eosinophil	0.374553	0.374553
Clinical	TPE + IVIG (B)	PCHorvath1	Absolute Basophil	1	0.212512
Clinical	TPE (B)	PCHorvath1	Absolute Basophil	-0.5	0.212512
Clinical	TPE (M)	PCHorvath1	Absolute Basophil	0.0359288	0.212512
Clinical	Sham	PCHorvath1	Absolute Basophil	0.212512	0.212512
Clinical	TPE + IVIG (B)	PCHorvath2	Absolute Basophil	0.5	0.212512
Clinical	TPE (B)	PCHorvath2	Absolute Basophil	0.5	0.212512
Clinical	TPE (M)	PCHorvath2	Absolute Basophil	0.167668	0.212512
Clinical	Sham	PCHorvath2	Absolute Basophil	0.212512	0.212512
Clinical	TPE + IVIG (B)	PCHannum	Absolute Basophil	0.5	0.333947
Clinical	TPE (B)	PCHannum	Absolute Basophil	-0.5	0.333947
Clinical	TPE (M)	PCHannum	Absolute Basophil	0.0598813	0.333947
Clinical	Sham	PCHannum	Absolute Basophil	0.333947	0.333947
Clinical	TPE + IVIG (B)	PCPhenoAge	Absolute Basophil	-0.5	0.212512
Clinical	TPE (B)	PCPhenoAge	Absolute Basophil	-0.5	0.212512
Clinical	TPE (M)	PCPhenoAge	Absolute Basophil	0.251502	0.212512
Clinical	Sham	PCPhenoAge	Absolute Basophil	0.212512	0.212512
Clinical	TPE + IVIG (B)	PCGrimAge	Absolute Basophil	0.5	0.151794
Clinical	TPE (B)	PCGrimAge	Absolute Basophil	0.5	0.151794
Clinical	TPE (M)	PCGrimAge	Absolute Basophil	0.215573	0.151794
Clinical	Sham	PCGrimAge	Absolute Basophil	0.151794	0.151794
Clinical	TPE + IVIG (B)	PCDNAmTL	Absolute Basophil	-0.5	-0.394665
Clinical	TPE (B)	PCDNAmTL	Absolute Basophil	0.5	-0.394665
Clinical	TPE (M)	PCDNAmTL	Absolute Basophil	0.0838338	-0.394665
Clinical	Sham	PCDNAmTL	Absolute Basophil	-0.394665	-0.394665
Clinical	TPE + IVIG (B)	Horvath	Absolute Basophil	0.5	0.0303588
Clinical	TPE (B)	Horvath	Absolute Basophil	0.5	0.0303588
Clinical	TPE (M)	Horvath	Absolute Basophil	-0.347312	0.0303588
Clinical	Sham	Horvath	Absolute Basophil	0.0303588	0.0303588
Clinical	TPE + IVIG (B)	Hannum	Absolute Basophil	0.5	-0.0303588
Clinical	TPE (B)	Hannum	Absolute Basophil	1	-0.0303588
Clinical	TPE (M)	Hannum	Absolute Basophil	0.131739	-0.0303588
Clinical	Sham	Hannum	Absolute Basophil	-0.0303588	-0.0303588
Clinical	TPE + IVIG (B)	PhenoAge	Absolute Basophil	0.5	0.5161
Clinical	TPE (B)	PhenoAge	Absolute Basophil	0.5	0.5161
Clinical	TPE (M)	PhenoAge	Absolute Basophil	-0.467074	0.5161
Clinical	Sham	PhenoAge	Absolute Basophil	0.5161	0.5161
Clinical	TPE + IVIG (B)	OMICmAge	Absolute Basophil	-0.5	-0.27323
Clinical	TPE (B)	OMICmAge	Absolute Basophil	0.5	-0.27323
Clinical	TPE (M)	OMICmAge	Absolute Basophil	0.19162	-0.27323
Clinical	Sham	OMICmAge	Absolute Basophil	-0.27323	-0.27323
Clinical	TPE + IVIG (B)	DNAmFitAge	Absolute Basophil	0.5	-0.151794
Clinical	TPE (B)	DNAmFitAge	Absolute Basophil	0.5	-0.151794
Clinical	TPE (M)	DNAmFitAge	Absolute Basophil	-0.227549	-0.151794
Clinical	Sham	DNAmFitAge	Absolute Basophil	-0.151794	-0.151794
Clinical	TPE + IVIG (B)	DNAmGait	Absolute Basophil	0.5	0.333947
Clinical	TPE (B)	DNAmGait	Absolute Basophil	-0.5	0.333947
Clinical	TPE (M)	DNAmGait	Absolute Basophil	0.179644	0.333947
Clinical	Sham	DNAmGait	Absolute Basophil	0.333947	0.333947
Clinical	TPE + IVIG (B)	DNAmGrip	Absolute Basophil	-0.5	0.212512
Clinical	TPE (B)	DNAmGrip	Absolute Basophil	0.5	0.212512
Clinical	TPE (M)	DNAmGrip	Absolute Basophil	0.443122	0.212512
Clinical	Sham	DNAmGrip	Absolute Basophil	0.212512	0.212512
Clinical	TPE + IVIG (B)	DNAmVO2max	Absolute Basophil	-0.5	0.151794
Clinical	TPE (B)	DNAmVO2max	Absolute Basophil	-0.5	0.151794
Clinical	TPE (M)	DNAmVO2max	Absolute Basophil	0.0718576	0.151794
Clinical	Sham	DNAmVO2max	Absolute Basophil	0.151794	0.151794
Clinical	TPE + IVIG (B)	AdaptAge	Absolute Basophil	1	0.212512
Clinical	TPE (B)	AdaptAge	Absolute Basophil	0.5	0.212512
Clinical	TPE (M)	AdaptAge	Absolute Basophil	-0.371264	0.212512
Clinical	Sham	AdaptAge	Absolute Basophil	0.212512	0.212512
Clinical	TPE + IVIG (B)	CausAge	Absolute Basophil	1	-0.0303588
Clinical	TPE (B)	CausAge	Absolute Basophil	-0.5	-0.0303588
Clinical	TPE (M)	CausAge	Absolute Basophil	-0.0598813	-0.0303588
Clinical	Sham	CausAge	Absolute Basophil	-0.0303588	-0.0303588
Clinical	TPE + IVIG (B)	DamAge	Absolute Basophil	0.5	0.0303588
Clinical	TPE (B)	DamAge	Absolute Basophil	-0.5	0.0303588
Clinical	TPE (M)	DamAge	Absolute Basophil	0.503003	0.0303588
Clinical	Sham	DamAge	Absolute Basophil	0.0303588	0.0303588
Clinical	TPE + IVIG (B)	IntrinClock	Absolute Basophil	0.5	-0.0910765
Clinical	TPE (B)	IntrinClock	Absolute Basophil	0.5	-0.0910765
Clinical	TPE (M)	IntrinClock	Absolute Basophil	0.0838338	-0.0910765
Clinical	Sham	IntrinClock	Absolute Basophil	-0.0910765	-0.0910765
Clinical	TPE + IVIG (B)	cAge	Absolute Basophil	0.5	-0.0910765
Clinical	TPE (B)	cAge	Absolute Basophil	0.5	-0.0910765
Clinical	TPE (M)	cAge	Absolute Basophil	0.371264	-0.0910765
Clinical	Sham	cAge	Absolute Basophil	-0.0910765	-0.0910765
Clinical	TPE + IVIG (B)	Stochastic Zhang	Absolute Basophil	-0.5	0.212512
Clinical	TPE (B)	Stochastic Zhang	Absolute Basophil	0.5	0.212512
Clinical	TPE (M)	Stochastic Zhang	Absolute Basophil	-0.155691	0.212512
Clinical	Sham	Stochastic Zhang	Absolute Basophil	0.212512	0.212512
Clinical	TPE + IVIG (B)	Stochastic Horvath	Absolute Basophil	0.5	0.0303588
Clinical	TPE (B)	Stochastic Horvath	Absolute Basophil	0.5	0.0303588
Clinical	TPE (M)	Stochastic Horvath	Absolute Basophil	-0.275454	0.0303588
Clinical	Sham	Stochastic Horvath	Absolute Basophil	0.0303588	0.0303588
Clinical	TPE + IVIG (B)	Stochastic PhenoAge	Absolute Basophil	1	0.394665
Clinical	TPE (B)	Stochastic PhenoAge	Absolute Basophil	-0.5	0.394665
Clinical	TPE (M)	Stochastic PhenoAge	Absolute Basophil	0.610789	0.394665
Clinical	Sham	Stochastic PhenoAge	Absolute Basophil	0.394665	0.394665
Clinical	TPE + IVIG (B)	Retroclock	Absolute Basophil	-0.5	-0.151794
Clinical	TPE (B)	Retroclock	Absolute Basophil	-0.5	-0.151794
Clinical	TPE (M)	Retroclock	Absolute Basophil	0.335335	-0.151794
Clinical	Sham	Retroclock	Absolute Basophil	-0.151794	-0.151794
Clinical	TPE + IVIG (B)	Blood	Absolute Basophil	0.5	-0.151794
Clinical	TPE (B)	Blood	Absolute Basophil	0.5	-0.151794
Clinical	TPE (M)	Blood	Absolute Basophil	0.131739	-0.151794
Clinical	Sham	Blood	Absolute Basophil	-0.151794	-0.151794
Clinical	TPE + IVIG (B)	Brain	Absolute Basophil	-0.5	-0.0910765
Clinical	TPE (B)	Brain	Absolute Basophil	0.5	-0.0910765
Clinical	TPE (M)	Brain	Absolute Basophil	0.263478	-0.0910765
Clinical	Sham	Brain	Absolute Basophil	-0.0910765	-0.0910765
Clinical	TPE + IVIG (B)	Inflammation	Absolute Basophil	0.5	0.151794
Clinical	TPE (B)	Inflammation	Absolute Basophil	-0.5	0.151794
Clinical	TPE (M)	Inflammation	Absolute Basophil	0.119763	0.151794
Clinical	Sham	Inflammation	Absolute Basophil	0.151794	0.151794
Clinical	TPE + IVIG (B)	Heart	Absolute Basophil	-0.5	0.212512
Clinical	TPE (B)	Heart	Absolute Basophil	0.5	0.212512
Clinical	TPE (M)	Heart	Absolute Basophil	0.119763	0.212512
Clinical	Sham	Heart	Absolute Basophil	0.212512	0.212512
Clinical	TPE + IVIG (B)	Hormone	Absolute Basophil	-1	0.0303588
Clinical	TPE (B)	Hormone	Absolute Basophil	-1	0.0303588
Clinical	TPE (M)	Hormone	Absolute Basophil	-0.131739	0.0303588
Clinical	Sham	Hormone	Absolute Basophil	0.0303588	0.0303588
Clinical	TPE + IVIG (B)	Immune	Absolute Basophil	0.5	0.212512
Clinical	TPE (B)	Immune	Absolute Basophil	-0.5	0.212512
Clinical	TPE (M)	Immune	Absolute Basophil	-0.0119763	0.212512
Clinical	Sham	Immune	Absolute Basophil	0.212512	0.212512
Clinical	TPE + IVIG (B)	Kidney	Absolute Basophil	-0.5	-0.0910765
Clinical	TPE (B)	Kidney	Absolute Basophil	-0.5	-0.0910765
Clinical	TPE (M)	Kidney	Absolute Basophil	0.167668	-0.0910765
Clinical	Sham	Kidney	Absolute Basophil	-0.0910765	-0.0910765
Clinical	TPE + IVIG (B)	Liver	Absolute Basophil	0.5	-0.151794
Clinical	TPE (B)	Liver	Absolute Basophil	-0.5	-0.151794
Clinical	TPE (M)	Liver	Absolute Basophil	-0.119763	-0.151794
Clinical	Sham	Liver	Absolute Basophil	-0.151794	-0.151794
Clinical	TPE + IVIG (B)	Metabolic	Absolute Basophil	0.5	0.212512
Clinical	TPE (B)	Metabolic	Absolute Basophil	-0.5	0.212512
Clinical	TPE (M)	Metabolic	Absolute Basophil	0.239525	0.212512
Clinical	Sham	Metabolic	Absolute Basophil	0.212512	0.212512
Clinical	TPE + IVIG (B)	Lung	Absolute Basophil	0.5	0.212512
Clinical	TPE (B)	Lung	Absolute Basophil	-1	0.212512
Clinical	TPE (M)	Lung	Absolute Basophil	-0.28743	0.212512
Clinical	Sham	Lung	Absolute Basophil	0.212512	0.212512
Clinical	TPE + IVIG (B)	MusculoSkeletal	Absolute Basophil	-0.5	-0.0303588
Clinical	TPE (B)	MusculoSkeletal	Absolute Basophil	-0.5	-0.0303588
Clinical	TPE (M)	MusculoSkeletal	Absolute Basophil	0.0598813	-0.0303588
Clinical	Sham	MusculoSkeletal	Absolute Basophil	-0.0303588	-0.0303588
Clinical	TPE + IVIG (B)	SystemsAge	Absolute Basophil	-0.5	0.212512
Clinical	TPE (B)	SystemsAge	Absolute Basophil	-0.5	0.212512
Clinical	TPE (M)	SystemsAge	Absolute Basophil	0.143715	0.212512
Clinical	Sham	SystemsAge	Absolute Basophil	0.212512	0.212512
Clinical	TPE + IVIG (B)	IntrinsicCapcity	Absolute Basophil	0.5	-0.0910765
Clinical	TPE (B)	IntrinsicCapcity	Absolute Basophil	-0.5	-0.0910765
Clinical	TPE (M)	IntrinsicCapcity	Absolute Basophil	-0.323359	-0.0910765
Clinical	Sham	IntrinsicCapcity	Absolute Basophil	-0.0910765	-0.0910765
Clinical	TPE + IVIG (B)	PCHorvath1	Neutrophils %	0.738769	0.0486324
Clinical	TPE (B)	PCHorvath1	Neutrophils %	-0.107143	0.0486324
Clinical	TPE (M)	PCHorvath1	Neutrophils %	0.381818	0.0486324
Clinical	Sham	PCHorvath1	Neutrophils %	0.0486324	0.0486324
Clinical	TPE + IVIG (B)	PCHorvath2	Neutrophils %	0.504525	-0.0851068
Clinical	TPE (B)	PCHorvath2	Neutrophils %	-0.392857	-0.0851068
Clinical	TPE (M)	PCHorvath2	Neutrophils %	0.0545455	-0.0851068
Clinical	Sham	PCHorvath2	Neutrophils %	-0.0851068	-0.0851068
Clinical	TPE + IVIG (B)	PCHannum	Neutrophils %	0.252262	-0.0972649
Clinical	TPE (B)	PCHannum	Neutrophils %	0	-0.0972649
Clinical	TPE (M)	PCHannum	Neutrophils %	0.248485	-0.0972649
Clinical	Sham	PCHannum	Neutrophils %	-0.0972649	-0.0972649
Clinical	TPE + IVIG (B)	PCPhenoAge	Neutrophils %	0.162169	0.170214
Clinical	TPE (B)	PCPhenoAge	Neutrophils %	-0.25	0.170214
Clinical	TPE (M)	PCPhenoAge	Neutrophils %	0.272727	0.170214
Clinical	Sham	PCPhenoAge	Neutrophils %	0.170214	0.170214
Clinical	TPE + IVIG (B)	PCGrimAge	Neutrophils %	0.14415	-0.0121581
Clinical	TPE (B)	PCGrimAge	Neutrophils %	-0.535714	-0.0121581
Clinical	TPE (M)	PCGrimAge	Neutrophils %	0.212121	-0.0121581
Clinical	Sham	PCGrimAge	Neutrophils %	-0.0121581	-0.0121581
Clinical	TPE + IVIG (B)	PCDNAmTL	Neutrophils %	-0.666694	0.291795
Clinical	TPE (B)	PCDNAmTL	Neutrophils %	-0.0714286	0.291795
Clinical	TPE (M)	PCDNAmTL	Neutrophils %	0.115152	0.291795
Clinical	Sham	PCDNAmTL	Neutrophils %	0.291795	0.291795
Clinical	TPE + IVIG (B)	Horvath	Neutrophils %	0.396412	0.103344
Clinical	TPE (B)	Horvath	Neutrophils %	-0.821429	0.103344
Clinical	TPE (M)	Horvath	Neutrophils %	-0.236364	0.103344
Clinical	Sham	Horvath	Neutrophils %	0.103344	0.103344
Clinical	TPE + IVIG (B)	Hannum	Neutrophils %	-0.0360375	0.151976
Clinical	TPE (B)	Hannum	Neutrophils %	-0.678571	0.151976
Clinical	TPE (M)	Hannum	Neutrophils %	-0.030303	0.151976
Clinical	Sham	Hannum	Neutrophils %	0.151976	0.151976
Clinical	TPE + IVIG (B)	PhenoAge	Neutrophils %	0.612637	-0.358664
Clinical	TPE (B)	PhenoAge	Neutrophils %	-0.178571	-0.358664
Clinical	TPE (M)	PhenoAge	Neutrophils %	0.248485	-0.358664
Clinical	Sham	PhenoAge	Neutrophils %	-0.358664	-0.358664
Clinical	TPE + IVIG (B)	OMICmAge	Neutrophils %	-0.0900937	0.0851068
Clinical	TPE (B)	OMICmAge	Neutrophils %	-0.0714286	0.0851068
Clinical	TPE (M)	OMICmAge	Neutrophils %	0.224242	0.0851068
Clinical	Sham	OMICmAge	Neutrophils %	0.0851068	0.0851068
Clinical	TPE + IVIG (B)	DNAmFitAge	Neutrophils %	-0.252262	0.376901
Clinical	TPE (B)	DNAmFitAge	Neutrophils %	-0.714286	0.376901
Clinical	TPE (M)	DNAmFitAge	Neutrophils %	0.248485	0.376901
Clinical	Sham	DNAmFitAge	Neutrophils %	0.376901	0.376901
Clinical	TPE + IVIG (B)	DNAmGait	Neutrophils %	-0.108112	0.0364743
Clinical	TPE (B)	DNAmGait	Neutrophils %	0.357143	0.0364743
Clinical	TPE (M)	DNAmGait	Neutrophils %	-0.127273	0.0364743
Clinical	Sham	DNAmGait	Neutrophils %	0.0364743	0.0364743
Clinical	TPE + IVIG (B)	DNAmGrip	Neutrophils %	0.0180187	-0.00607906
Clinical	TPE (B)	DNAmGrip	Neutrophils %	0	-0.00607906
Clinical	TPE (M)	DNAmGrip	Neutrophils %	0.0787879	-0.00607906
Clinical	Sham	DNAmGrip	Neutrophils %	-0.00607906	-0.00607906
Clinical	TPE + IVIG (B)	DNAmVO2max	Neutrophils %	-0.234244	0.0607906
Clinical	TPE (B)	DNAmVO2max	Neutrophils %	0.0714286	0.0607906
Clinical	TPE (M)	DNAmVO2max	Neutrophils %	0.309091	0.0607906
Clinical	Sham	DNAmVO2max	Neutrophils %	0.0607906	0.0607906
Clinical	TPE + IVIG (B)	AdaptAge	Neutrophils %	-0.234244	-0.802435
Clinical	TPE (B)	AdaptAge	Neutrophils %	-0.0357143	-0.802435
Clinical	TPE (M)	AdaptAge	Neutrophils %	0.0545455	-0.802435
Clinical	Sham	AdaptAge	Neutrophils %	-0.802435	-0.802435
Clinical	TPE + IVIG (B)	CausAge	Neutrophils %	0.540562	0.158055
Clinical	TPE (B)	CausAge	Neutrophils %	0.0357143	0.158055
Clinical	TPE (M)	CausAge	Neutrophils %	-0.393939	0.158055
Clinical	Sham	CausAge	Neutrophils %	0.158055	0.158055
Clinical	TPE + IVIG (B)	DamAge	Neutrophils %	0.234244	0.0607906
Clinical	TPE (B)	DamAge	Neutrophils %	-0.25	0.0607906
Clinical	TPE (M)	DamAge	Neutrophils %	0.50303	0.0607906
Clinical	Sham	DamAge	Neutrophils %	0.0607906	0.0607906
Clinical	TPE + IVIG (B)	IntrinClock	Neutrophils %	-0.0900937	0.401218
Clinical	TPE (B)	IntrinClock	Neutrophils %	-0.785714	0.401218
Clinical	TPE (M)	IntrinClock	Neutrophils %	-0.0424242	0.401218
Clinical	Sham	IntrinClock	Neutrophils %	0.401218	0.401218
Clinical	TPE + IVIG (B)	cAge	Neutrophils %	0.324337	0.0364743
Clinical	TPE (B)	cAge	Neutrophils %	-0.678571	0.0364743
Clinical	TPE (M)	cAge	Neutrophils %	0.442424	0.0364743
Clinical	Sham	cAge	Neutrophils %	0.0364743	0.0364743
Clinical	TPE + IVIG (B)	Stochastic Zhang	Neutrophils %	0.702731	0.12766
Clinical	TPE (B)	Stochastic Zhang	Neutrophils %	-0.25	0.12766
Clinical	TPE (M)	Stochastic Zhang	Neutrophils %	0.272727	0.12766
Clinical	Sham	Stochastic Zhang	Neutrophils %	0.12766	0.12766
Clinical	TPE + IVIG (B)	Stochastic Horvath	Neutrophils %	0.468487	0.212767
Clinical	TPE (B)	Stochastic Horvath	Neutrophils %	-0.571429	0.212767
Clinical	TPE (M)	Stochastic Horvath	Neutrophils %	0.430303	0.212767
Clinical	Sham	Stochastic Horvath	Neutrophils %	0.212767	0.212767
Clinical	TPE + IVIG (B)	Stochastic PhenoAge	Neutrophils %	0.306319	-0.699091
Clinical	TPE (B)	Stochastic PhenoAge	Neutrophils %	-0.321429	-0.699091
Clinical	TPE (M)	Stochastic PhenoAge	Neutrophils %	0.406061	-0.699091
Clinical	Sham	Stochastic PhenoAge	Neutrophils %	-0.699091	-0.699091
Clinical	TPE + IVIG (B)	Retroclock	Neutrophils %	-0.504525	0.206688
Clinical	TPE (B)	Retroclock	Neutrophils %	0.25	0.206688
Clinical	TPE (M)	Retroclock	Neutrophils %	0.393939	0.206688
Clinical	Sham	Retroclock	Neutrophils %	0.206688	0.206688
Clinical	TPE + IVIG (B)	Blood	Neutrophils %	0.270281	-0.632222
Clinical	TPE (B)	Blood	Neutrophils %	-0.785714	-0.632222
Clinical	TPE (M)	Blood	Neutrophils %	0.115152	-0.632222
Clinical	Sham	Blood	Neutrophils %	-0.632222	-0.632222
Clinical	TPE + IVIG (B)	Brain	Neutrophils %	-0.14415	-0.0668696
Clinical	TPE (B)	Brain	Neutrophils %	-0.535714	-0.0668696
Clinical	TPE (M)	Brain	Neutrophils %	0.139394	-0.0668696
Clinical	Sham	Brain	Neutrophils %	-0.0668696	-0.0668696
Clinical	TPE + IVIG (B)	Inflammation	Neutrophils %	0.14415	-0.0121581
Clinical	TPE (B)	Inflammation	Neutrophils %	-0.107143	-0.0121581
Clinical	TPE (M)	Inflammation	Neutrophils %	0.127273	-0.0121581
Clinical	Sham	Inflammation	Neutrophils %	-0.0121581	-0.0121581
Clinical	TPE + IVIG (B)	Heart	Neutrophils %	0.234244	-0.218846
Clinical	TPE (B)	Heart	Neutrophils %	-0.357143	-0.218846
Clinical	TPE (M)	Heart	Neutrophils %	0.284848	-0.218846
Clinical	Sham	Heart	Neutrophils %	-0.218846	-0.218846
Clinical	TPE + IVIG (B)	Hormone	Neutrophils %	0.162169	-0.808514
Clinical	TPE (B)	Hormone	Neutrophils %	0.678571	-0.808514
Clinical	TPE (M)	Hormone	Neutrophils %	-0.030303	-0.808514
Clinical	Sham	Hormone	Neutrophils %	-0.808514	-0.808514
Clinical	TPE + IVIG (B)	Immune	Neutrophils %	0.306319	-0.0851068
Clinical	TPE (B)	Immune	Neutrophils %	0.107143	-0.0851068
Clinical	TPE (M)	Immune	Neutrophils %	0.0181818	-0.0851068
Clinical	Sham	Immune	Neutrophils %	-0.0851068	-0.0851068
Clinical	TPE + IVIG (B)	Kidney	Neutrophils %	-0.0540562	-0.0547115
Clinical	TPE (B)	Kidney	Neutrophils %	-0.0357143	-0.0547115
Clinical	TPE (M)	Kidney	Neutrophils %	0.2	-0.0547115
Clinical	Sham	Kidney	Neutrophils %	-0.0547115	-0.0547115
Clinical	TPE + IVIG (B)	Liver	Neutrophils %	0.252262	-0.0121581
Clinical	TPE (B)	Liver	Neutrophils %	0	-0.0121581
Clinical	TPE (M)	Liver	Neutrophils %	0.151515	-0.0121581
Clinical	Sham	Liver	Neutrophils %	-0.0121581	-0.0121581
Clinical	TPE + IVIG (B)	Metabolic	Neutrophils %	0.306319	-0.437692
Clinical	TPE (B)	Metabolic	Neutrophils %	-0.285714	-0.437692
Clinical	TPE (M)	Metabolic	Neutrophils %	0.187879	-0.437692
Clinical	Sham	Metabolic	Neutrophils %	-0.437692	-0.437692
Clinical	TPE + IVIG (B)	Lung	Neutrophils %	0.072075	0.0243162
Clinical	TPE (B)	Lung	Neutrophils %	0.178571	0.0243162
Clinical	TPE (M)	Lung	Neutrophils %	0.357576	0.0243162
Clinical	Sham	Lung	Neutrophils %	0.0243162	0.0243162
Clinical	TPE + IVIG (B)	MusculoSkeletal	Neutrophils %	0.0540562	-0.0851068
Clinical	TPE (B)	MusculoSkeletal	Neutrophils %	0.392857	-0.0851068
Clinical	TPE (M)	MusculoSkeletal	Neutrophils %	0.563636	-0.0851068
Clinical	Sham	MusculoSkeletal	Neutrophils %	-0.0851068	-0.0851068
Clinical	TPE + IVIG (B)	SystemsAge	Neutrophils %	0.162169	-0.218846
Clinical	TPE (B)	SystemsAge	Neutrophils %	-0.142857	-0.218846
Clinical	TPE (M)	SystemsAge	Neutrophils %	0.248485	-0.218846
Clinical	Sham	SystemsAge	Neutrophils %	-0.218846	-0.218846
Clinical	TPE + IVIG (B)	IntrinsicCapcity	Neutrophils %	0.612637	-0.364743
Clinical	TPE (B)	IntrinsicCapcity	Neutrophils %	0	-0.364743
Clinical	TPE (M)	IntrinsicCapcity	Neutrophils %	0.163636	-0.364743
Clinical	Sham	IntrinsicCapcity	Neutrophils %	-0.364743	-0.364743
Clinical	TPE + IVIG (B)	PCHorvath1	Lymphocytes %	0.0357143	-0.0121581
Clinical	TPE (B)	PCHorvath1	Lymphocytes %	-0.126131	-0.0121581
Clinical	TPE (M)	PCHorvath1	Lymphocytes %	-0.127273	-0.0121581
Clinical	Sham	PCHorvath1	Lymphocytes %	-0.0121581	-0.0121581
Clinical	TPE + IVIG (B)	PCHorvath2	Lymphocytes %	0.285714	0.158055
Clinical	TPE (B)	PCHorvath2	Lymphocytes %	0.126131	0.158055
Clinical	TPE (M)	PCHorvath2	Lymphocytes %	0.151515	0.158055
Clinical	Sham	PCHorvath2	Lymphocytes %	0.158055	0.158055
Clinical	TPE + IVIG (B)	PCHannum	Lymphocytes %	0.464286	0.212767
Clinical	TPE (B)	PCHannum	Lymphocytes %	0.162169	0.212767
Clinical	TPE (M)	PCHannum	Lymphocytes %	-0.333333	0.212767
Clinical	Sham	PCHannum	Lymphocytes %	0.212767	0.212767
Clinical	TPE + IVIG (B)	PCPhenoAge	Lymphocytes %	0.285714	0.170214
Clinical	TPE (B)	PCPhenoAge	Lymphocytes %	-0.360375	0.170214
Clinical	TPE (M)	PCPhenoAge	Lymphocytes %	-0.284848	0.170214
Clinical	Sham	PCPhenoAge	Lymphocytes %	0.170214	0.170214
Clinical	TPE + IVIG (B)	PCGrimAge	Lymphocytes %	0.0357143	0.249241
Clinical	TPE (B)	PCGrimAge	Lymphocytes %	-0.072075	0.249241
Clinical	TPE (M)	PCGrimAge	Lymphocytes %	-0.187879	0.249241
Clinical	Sham	PCGrimAge	Lymphocytes %	0.249241	0.249241
Clinical	TPE + IVIG (B)	PCDNAmTL	Lymphocytes %	0.142857	-0.480245
Clinical	TPE (B)	PCDNAmTL	Lymphocytes %	-0.0900937	-0.480245
Clinical	TPE (M)	PCDNAmTL	Lymphocytes %	-0.163636	-0.480245
Clinical	Sham	PCDNAmTL	Lymphocytes %	-0.480245	-0.480245
Clinical	TPE + IVIG (B)	Horvath	Lymphocytes %	0.321429	-0.145897
Clinical	TPE (B)	Horvath	Lymphocytes %	0.342356	-0.145897
Clinical	TPE (M)	Horvath	Lymphocytes %	0.527273	-0.145897
Clinical	Sham	Horvath	Lymphocytes %	-0.145897	-0.145897
Clinical	TPE + IVIG (B)	Hannum	Lymphocytes %	0.75	0.115502
Clinical	TPE (B)	Hannum	Lymphocytes %	0.216225	0.115502
Clinical	TPE (M)	Hannum	Lymphocytes %	0.466667	0.115502
Clinical	Sham	Hannum	Lymphocytes %	0.115502	0.115502
Clinical	TPE + IVIG (B)	PhenoAge	Lymphocytes %	0.0714286	0.601826
Clinical	TPE (B)	PhenoAge	Lymphocytes %	-0.0900937	0.601826
Clinical	TPE (M)	PhenoAge	Lymphocytes %	0.127273	0.601826
Clinical	Sham	PhenoAge	Lymphocytes %	0.601826	0.601826
Clinical	TPE + IVIG (B)	OMICmAge	Lymphocytes %	0	-0.151976
Clinical	TPE (B)	OMICmAge	Lymphocytes %	0.306319	-0.151976
Clinical	TPE (M)	OMICmAge	Lymphocytes %	-0.418182	-0.151976
Clinical	Sham	OMICmAge	Lymphocytes %	-0.151976	-0.151976
Clinical	TPE + IVIG (B)	DNAmFitAge	Lymphocytes %	0.214286	-0.522799
Clinical	TPE (B)	DNAmFitAge	Lymphocytes %	0.306319	-0.522799
Clinical	TPE (M)	DNAmFitAge	Lymphocytes %	0.0787879	-0.522799
Clinical	Sham	DNAmFitAge	Lymphocytes %	-0.522799	-0.522799
Clinical	TPE + IVIG (B)	DNAmGait	Lymphocytes %	-0.357143	0.121581
Clinical	TPE (B)	DNAmGait	Lymphocytes %	-0.180187	0.121581
Clinical	TPE (M)	DNAmGait	Lymphocytes %	-0.430303	0.121581
Clinical	Sham	DNAmGait	Lymphocytes %	0.121581	0.121581
Clinical	TPE + IVIG (B)	DNAmGrip	Lymphocytes %	-0.321429	-0.0972649
Clinical	TPE (B)	DNAmGrip	Lymphocytes %	0.198206	-0.0972649
Clinical	TPE (M)	DNAmGrip	Lymphocytes %	0.0545455	-0.0972649
Clinical	Sham	DNAmGrip	Lymphocytes %	-0.0972649	-0.0972649
Clinical	TPE + IVIG (B)	DNAmVO2max	Lymphocytes %	0.678571	0.103344
Clinical	TPE (B)	DNAmVO2max	Lymphocytes %	-0.126131	0.103344
Clinical	TPE (M)	DNAmVO2max	Lymphocytes %	-0.272727	0.103344
Clinical	Sham	DNAmVO2max	Lymphocytes %	0.103344	0.103344
Clinical	TPE + IVIG (B)	AdaptAge	Lymphocytes %	-0.535714	0.528878
Clinical	TPE (B)	AdaptAge	Lymphocytes %	-0.198206	0.528878
Clinical	TPE (M)	AdaptAge	Lymphocytes %	-0.115152	0.528878
Clinical	Sham	AdaptAge	Lymphocytes %	0.528878	0.528878
Clinical	TPE + IVIG (B)	CausAge	Lymphocytes %	0	0.0790277
Clinical	TPE (B)	CausAge	Lymphocytes %	-0.360375	0.0790277
Clinical	TPE (M)	CausAge	Lymphocytes %	0.6	0.0790277
Clinical	Sham	CausAge	Lymphocytes %	0.0790277	0.0790277
Clinical	TPE + IVIG (B)	DamAge	Lymphocytes %	0.25	0.145897
Clinical	TPE (B)	DamAge	Lymphocytes %	-0.360375	0.145897
Clinical	TPE (M)	DamAge	Lymphocytes %	-0.369697	0.145897
Clinical	Sham	DamAge	Lymphocytes %	0.145897	0.145897
Clinical	TPE + IVIG (B)	IntrinClock	Lymphocytes %	0.107143	-0.19453
Clinical	TPE (B)	IntrinClock	Lymphocytes %	0.396412	-0.19453
Clinical	TPE (M)	IntrinClock	Lymphocytes %	0.29697	-0.19453
Clinical	Sham	IntrinClock	Lymphocytes %	-0.19453	-0.19453
Clinical	TPE + IVIG (B)	cAge	Lymphocytes %	0.392857	0.0182372
Clinical	TPE (B)	cAge	Lymphocytes %	-0.0900937	0.0182372
Clinical	TPE (M)	cAge	Lymphocytes %	-0.00606061	0.0182372
Clinical	Sham	cAge	Lymphocytes %	0.0182372	0.0182372
Clinical	TPE + IVIG (B)	Stochastic Zhang	Lymphocytes %	0.0714286	-0.0911858
Clinical	TPE (B)	Stochastic Zhang	Lymphocytes %	0.486506	-0.0911858
Clinical	TPE (M)	Stochastic Zhang	Lymphocytes %	0.0181818	-0.0911858
Clinical	Sham	Stochastic Zhang	Lymphocytes %	-0.0911858	-0.0911858
Clinical	TPE + IVIG (B)	Stochastic Horvath	Lymphocytes %	-0.285714	-0.303953
Clinical	TPE (B)	Stochastic Horvath	Lymphocytes %	0.270281	-0.303953
Clinical	TPE (M)	Stochastic Horvath	Lymphocytes %	-0.127273	-0.303953
Clinical	Sham	Stochastic Horvath	Lymphocytes %	-0.303953	-0.303953
Clinical	TPE + IVIG (B)	Stochastic PhenoAge	Lymphocytes %	0.428571	0.38906
Clinical	TPE (B)	Stochastic PhenoAge	Lymphocytes %	-0.450469	0.38906
Clinical	TPE (M)	Stochastic PhenoAge	Lymphocytes %	-0.127273	0.38906
Clinical	Sham	Stochastic PhenoAge	Lymphocytes %	0.38906	0.38906
Clinical	TPE + IVIG (B)	Retroclock	Lymphocytes %	-0.285714	-0.12766
Clinical	TPE (B)	Retroclock	Lymphocytes %	-0.666694	-0.12766
Clinical	TPE (M)	Retroclock	Lymphocytes %	-0.0545455	-0.12766
Clinical	Sham	Retroclock	Lymphocytes %	-0.12766	-0.12766
Clinical	TPE + IVIG (B)	Blood	Lymphocytes %	-0.0357143	0.534957
Clinical	TPE (B)	Blood	Lymphocytes %	0.270281	0.534957
Clinical	TPE (M)	Blood	Lymphocytes %	-0.260606	0.534957
Clinical	Sham	Blood	Lymphocytes %	0.534957	0.534957
Clinical	TPE + IVIG (B)	Brain	Lymphocytes %	0.0714286	0.0486324
Clinical	TPE (B)	Brain	Lymphocytes %	-0.072075	0.0486324
Clinical	TPE (M)	Brain	Lymphocytes %	-0.29697	0.0486324
Clinical	Sham	Brain	Lymphocytes %	0.0486324	0.0486324
Clinical	TPE + IVIG (B)	Inflammation	Lymphocytes %	0.0357143	0.109423
Clinical	TPE (B)	Inflammation	Lymphocytes %	-0.360375	0.109423
Clinical	TPE (M)	Inflammation	Lymphocytes %	-0.272727	0.109423
Clinical	Sham	Inflammation	Lymphocytes %	0.109423	0.109423
Clinical	TPE + IVIG (B)	Heart	Lymphocytes %	0.214286	0.109423
Clinical	TPE (B)	Heart	Lymphocytes %	-0.0360375	0.109423
Clinical	TPE (M)	Heart	Lymphocytes %	-0.309091	0.109423
Clinical	Sham	Heart	Lymphocytes %	0.109423	0.109423
Clinical	TPE + IVIG (B)	Hormone	Lymphocytes %	0.321429	0.650459
Clinical	TPE (B)	Hormone	Lymphocytes %	-0.2883	0.650459
Clinical	TPE (M)	Hormone	Lymphocytes %	-0.272727	0.650459
Clinical	Sham	Hormone	Lymphocytes %	0.650459	0.650459
Clinical	TPE + IVIG (B)	Immune	Lymphocytes %	0.142857	0.249241
Clinical	TPE (B)	Immune	Lymphocytes %	-0.14415	0.249241
Clinical	TPE (M)	Immune	Lymphocytes %	-0.115152	0.249241
Clinical	Sham	Immune	Lymphocytes %	0.249241	0.249241
Clinical	TPE + IVIG (B)	Kidney	Lymphocytes %	0.25	0.285716
Clinical	TPE (B)	Kidney	Lymphocytes %	-0.450469	0.285716
Clinical	TPE (M)	Kidney	Lymphocytes %	-0.357576	0.285716
Clinical	Sham	Kidney	Lymphocytes %	0.285716	0.285716
Clinical	TPE + IVIG (B)	Liver	Lymphocytes %	0.214286	0.32219
Clinical	TPE (B)	Liver	Lymphocytes %	-0.0900937	0.32219
Clinical	TPE (M)	Liver	Lymphocytes %	-0.175758	0.32219
Clinical	Sham	Liver	Lymphocytes %	0.32219	0.32219
Clinical	TPE + IVIG (B)	Metabolic	Lymphocytes %	0.142857	0.340427
Clinical	TPE (B)	Metabolic	Lymphocytes %	-0.360375	0.340427
Clinical	TPE (M)	Metabolic	Lymphocytes %	-0.454545	0.340427
Clinical	Sham	Metabolic	Lymphocytes %	0.340427	0.340427
Clinical	TPE + IVIG (B)	Lung	Lymphocytes %	0.142857	0.145897
Clinical	TPE (B)	Lung	Lymphocytes %	-0.396412	0.145897
Clinical	TPE (M)	Lung	Lymphocytes %	-0.430303	0.145897
Clinical	Sham	Lung	Lymphocytes %	0.145897	0.145897
Clinical	TPE + IVIG (B)	MusculoSkeletal	Lymphocytes %	0.428571	0.139818
Clinical	TPE (B)	MusculoSkeletal	Lymphocytes %	0.0540562	0.139818
Clinical	TPE (M)	MusculoSkeletal	Lymphocytes %	-0.539394	0.139818
Clinical	Sham	MusculoSkeletal	Lymphocytes %	0.139818	0.139818
Clinical	TPE + IVIG (B)	SystemsAge	Lymphocytes %	0.285714	0.109423
Clinical	TPE (B)	SystemsAge	Lymphocytes %	-0.252262	0.109423
Clinical	TPE (M)	SystemsAge	Lymphocytes %	-0.333333	0.109423
Clinical	Sham	SystemsAge	Lymphocytes %	0.109423	0.109423
Clinical	TPE + IVIG (B)	IntrinsicCapcity	Lymphocytes %	0.0714286	0.44985
Clinical	TPE (B)	IntrinsicCapcity	Lymphocytes %	-0.180187	0.44985
Clinical	TPE (M)	IntrinsicCapcity	Lymphocytes %	0.0545455	0.44985
Clinical	Sham	IntrinsicCapcity	Lymphocytes %	0.44985	0.44985
Clinical	TPE + IVIG (B)	PCHorvath1	Eosinophils %	0.252262	0.0366988
Clinical	TPE (B)	PCHorvath1	Eosinophils %	0	0.0366988
Clinical	TPE (M)	PCHorvath1	Eosinophils %	0.543303	0.0366988
Clinical	Sham	PCHorvath1	Eosinophils %	0.0366988	0.0366988
Clinical	TPE + IVIG (B)	PCHorvath2	Eosinophils %	0.396412	0.159028
Clinical	TPE (B)	PCHorvath2	Eosinophils %	0.376851	0.159028
Clinical	TPE (M)	PCHorvath2	Eosinophils %	0.407477	0.159028
Clinical	Sham	PCHorvath2	Eosinophils %	0.159028	0.159028
Clinical	TPE + IVIG (B)	PCHannum	Eosinophils %	0.630656	0.318056
Clinical	TPE (B)	PCHannum	Eosinophils %	0	0.318056
Clinical	TPE (M)	PCHannum	Eosinophils %	0.413651	0.318056
Clinical	Sham	PCHannum	Eosinophils %	0.318056	0.318056
Clinical	TPE + IVIG (B)	PCPhenoAge	Eosinophils %	0.396412	0.403687
Clinical	TPE (B)	PCPhenoAge	Eosinophils %	-0.115954	0.403687
Clinical	TPE (M)	PCPhenoAge	Eosinophils %	0.333391	0.403687
Clinical	Sham	PCPhenoAge	Eosinophils %	0.403687	0.403687
Clinical	TPE + IVIG (B)	PCGrimAge	Eosinophils %	0.216225	0.305823
Clinical	TPE (B)	PCGrimAge	Eosinophils %	0.115954	0.305823
Clinical	TPE (M)	PCGrimAge	Eosinophils %	0.197565	0.305823
Clinical	Sham	PCGrimAge	Eosinophils %	0.305823	0.305823
Clinical	TPE + IVIG (B)	PCDNAmTL	Eosinophils %	0.0360375	-0.617763
Clinical	TPE (B)	PCDNAmTL	Eosinophils %	0.0579771	-0.617763
Clinical	TPE (M)	PCDNAmTL	Eosinophils %	-0.419825	-0.617763
Clinical	Sham	PCDNAmTL	Eosinophils %	-0.617763	-0.617763
Clinical	TPE + IVIG (B)	Horvath	Eosinophils %	0.2883	0.079514
Clinical	TPE (B)	Horvath	Eosinophils %	0.144943	0.079514
Clinical	TPE (M)	Horvath	Eosinophils %	-0.0061739	0.079514
Clinical	Sham	Horvath	Eosinophils %	0.079514	0.079514
Clinical	TPE + IVIG (B)	Hannum	Eosinophils %	0.774806	0.238542
Clinical	TPE (B)	Hannum	Eosinophils %	0.0869657	0.238542
Clinical	TPE (M)	Hannum	Eosinophils %	0.129652	0.238542
Clinical	Sham	Hannum	Eosinophils %	0.238542	0.238542
Clinical	TPE + IVIG (B)	PhenoAge	Eosinophils %	0.180187	0.837956
Clinical	TPE (B)	PhenoAge	Eosinophils %	0.0579771	0.837956
Clinical	TPE (M)	PhenoAge	Eosinophils %	0.197565	0.837956
Clinical	Sham	PhenoAge	Eosinophils %	0.837956	0.837956
Clinical	TPE + IVIG (B)	OMICmAge	Eosinophils %	0.072075	-0.385337
Clinical	TPE (B)	OMICmAge	Eosinophils %	-0.20292	-0.385337
Clinical	TPE (M)	OMICmAge	Eosinophils %	0.296347	-0.385337
Clinical	Sham	OMICmAge	Eosinophils %	-0.385337	-0.385337
Clinical	TPE + IVIG (B)	DNAmFitAge	Eosinophils %	0.378394	-0.526016
Clinical	TPE (B)	DNAmFitAge	Eosinophils %	0.695725	-0.526016
Clinical	TPE (M)	DNAmFitAge	Eosinophils %	0.172869	-0.526016
Clinical	Sham	DNAmFitAge	Eosinophils %	-0.526016	-0.526016
Clinical	TPE + IVIG (B)	DNAmGait	Eosinophils %	-0.450469	0.29359
Clinical	TPE (B)	DNAmGait	Eosinophils %	-0.637748	0.29359
Clinical	TPE (M)	DNAmGait	Eosinophils %	0.209913	0.29359
Clinical	Sham	DNAmGait	Eosinophils %	0.29359	0.29359
Clinical	TPE + IVIG (B)	DNAmGrip	Eosinophils %	-0.5766	-0.0183494
Clinical	TPE (B)	DNAmGrip	Eosinophils %	-0.550782	-0.0183494
Clinical	TPE (M)	DNAmGrip	Eosinophils %	0.0432173	-0.0183494
Clinical	Sham	DNAmGrip	Eosinophils %	-0.0183494	-0.0183494
Clinical	TPE + IVIG (B)	DNAmVO2max	Eosinophils %	0.486506	0.336406
Clinical	TPE (B)	DNAmVO2max	Eosinophils %	-0.927634	0.336406
Clinical	TPE (M)	DNAmVO2max	Eosinophils %	0.0740868	0.336406
Clinical	Sham	DNAmVO2max	Eosinophils %	0.336406	0.336406
Clinical	TPE + IVIG (B)	AdaptAge	Eosinophils %	-0.486506	0.0978634
Clinical	TPE (B)	AdaptAge	Eosinophils %	0.463817	0.0978634
Clinical	TPE (M)	AdaptAge	Eosinophils %	0.296347	0.0978634
Clinical	Sham	AdaptAge	Eosinophils %	0.0978634	0.0978634
Clinical	TPE + IVIG (B)	CausAge	Eosinophils %	0.270281	0.220193
Clinical	TPE (B)	CausAge	Eosinophils %	0.550782	0.220193
Clinical	TPE (M)	CausAge	Eosinophils %	-0.450695	0.220193
Clinical	Sham	CausAge	Eosinophils %	0.220193	0.220193
Clinical	TPE + IVIG (B)	DamAge	Eosinophils %	0.486506	0.0978634
Clinical	TPE (B)	DamAge	Eosinophils %	-0.115954	0.0978634
Clinical	TPE (M)	DamAge	Eosinophils %	0.197565	0.0978634
Clinical	Sham	DamAge	Eosinophils %	0.0978634	0.0978634
Clinical	TPE + IVIG (B)	IntrinClock	Eosinophils %	0.342356	-0.263008
Clinical	TPE (B)	IntrinClock	Eosinophils %	0.20292	-0.263008
Clinical	TPE (M)	IntrinClock	Eosinophils %	0.0864346	-0.263008
Clinical	Sham	IntrinClock	Eosinophils %	-0.263008	-0.263008
Clinical	TPE + IVIG (B)	cAge	Eosinophils %	0.522544	-0.183494
Clinical	TPE (B)	cAge	Eosinophils %	0.231908	-0.183494
Clinical	TPE (M)	cAge	Eosinophils %	0.345738	-0.183494
Clinical	Sham	cAge	Eosinophils %	-0.183494	-0.183494
Clinical	TPE + IVIG (B)	Stochastic Zhang	Eosinophils %	-0.0180187	0.079514
Clinical	TPE (B)	Stochastic Zhang	Eosinophils %	-0.579771	0.079514
Clinical	TPE (M)	Stochastic Zhang	Eosinophils %	0.358086	0.079514
Clinical	Sham	Stochastic Zhang	Eosinophils %	0.079514	0.079514
Clinical	TPE + IVIG (B)	Stochastic Horvath	Eosinophils %	-0.180187	-0.10398
Clinical	TPE (B)	Stochastic Horvath	Eosinophils %	0.492805	-0.10398
Clinical	TPE (M)	Stochastic Horvath	Eosinophils %	0.450695	-0.10398
Clinical	Sham	Stochastic Horvath	Eosinophils %	-0.10398	-0.10398
Clinical	TPE + IVIG (B)	Stochastic PhenoAge	Eosinophils %	0.504525	0.0183494
Clinical	TPE (B)	Stochastic PhenoAge	Eosinophils %	-0.40584	0.0183494
Clinical	TPE (M)	Stochastic PhenoAge	Eosinophils %	0.376608	0.0183494
Clinical	Sham	Stochastic PhenoAge	Eosinophils %	0.0183494	0.0183494
Clinical	TPE + IVIG (B)	Retroclock	Eosinophils %	-0.180187	-0.0244659
Clinical	TPE (B)	Retroclock	Eosinophils %	-0.0869657	-0.0244659
Clinical	TPE (M)	Retroclock	Eosinophils %	0.265478	-0.0244659
Clinical	Sham	Retroclock	Eosinophils %	-0.0244659	-0.0244659
Clinical	TPE + IVIG (B)	Blood	Eosinophils %	0.0180187	0.146795
Clinical	TPE (B)	Blood	Eosinophils %	0.347863	0.146795
Clinical	TPE (M)	Blood	Eosinophils %	0.333391	0.146795
Clinical	Sham	Blood	Eosinophils %	0.146795	0.146795
Clinical	TPE + IVIG (B)	Brain	Eosinophils %	0.126131	-0.116213
Clinical	TPE (B)	Brain	Eosinophils %	-0.231908	-0.116213
Clinical	TPE (M)	Brain	Eosinophils %	0.296347	-0.116213
Clinical	Sham	Brain	Eosinophils %	-0.116213	-0.116213
Clinical	TPE + IVIG (B)	Inflammation	Eosinophils %	0.216225	0.0366988
Clinical	TPE (B)	Inflammation	Eosinophils %	-0.376851	0.0366988
Clinical	TPE (M)	Inflammation	Eosinophils %	0.172869	0.0366988
Clinical	Sham	Inflammation	Eosinophils %	0.0366988	0.0366988
Clinical	TPE + IVIG (B)	Heart	Eosinophils %	0.2883	-0.20796
Clinical	TPE (B)	Heart	Eosinophils %	0.318874	-0.20796
Clinical	TPE (M)	Heart	Eosinophils %	0.47539	-0.20796
Clinical	Sham	Heart	Eosinophils %	-0.20796	-0.20796
Clinical	TPE + IVIG (B)	Hormone	Eosinophils %	0.378394	0.256892
Clinical	TPE (B)	Hormone	Eosinophils %	-0.40584	0.256892
Clinical	TPE (M)	Hormone	Eosinophils %	0.148174	0.256892
Clinical	Sham	Hormone	Eosinophils %	0.256892	0.256892
Clinical	TPE + IVIG (B)	Immune	Eosinophils %	0.252262	0.140679
Clinical	TPE (B)	Immune	Eosinophils %	-0.637748	0.140679
Clinical	TPE (M)	Immune	Eosinophils %	0.0185217	0.140679
Clinical	Sham	Immune	Eosinophils %	0.140679	0.140679
Clinical	TPE + IVIG (B)	Kidney	Eosinophils %	0.414431	0.195727
Clinical	TPE (B)	Kidney	Eosinophils %	-0.318874	0.195727
Clinical	TPE (M)	Kidney	Eosinophils %	0.382782	0.195727
Clinical	Sham	Kidney	Eosinophils %	0.195727	0.195727
Clinical	TPE + IVIG (B)	Liver	Eosinophils %	0.378394	0.477084
Clinical	TPE (B)	Liver	Eosinophils %	-0.115954	0.477084
Clinical	TPE (M)	Liver	Eosinophils %	0.197565	0.477084
Clinical	Sham	Liver	Eosinophils %	0.477084	0.477084
Clinical	TPE + IVIG (B)	Metabolic	Eosinophils %	0.324337	-0.0611647
Clinical	TPE (B)	Metabolic	Eosinophils %	0.144943	-0.0611647
Clinical	TPE (M)	Metabolic	Eosinophils %	0.395129	-0.0611647
Clinical	Sham	Metabolic	Eosinophils %	-0.0611647	-0.0611647
Clinical	TPE + IVIG (B)	Lung	Eosinophils %	0.378394	0.146795
Clinical	TPE (B)	Lung	Eosinophils %	-0.231908	0.146795
Clinical	TPE (M)	Lung	Eosinophils %	0.240782	0.146795
Clinical	Sham	Lung	Eosinophils %	0.146795	0.146795
Clinical	TPE + IVIG (B)	MusculoSkeletal	Eosinophils %	0.5766	0
Clinical	TPE (B)	MusculoSkeletal	Eosinophils %	-0.579771	0
Clinical	TPE (M)	MusculoSkeletal	Eosinophils %	0.660607	0
Clinical	Sham	MusculoSkeletal	Eosinophils %	0	0
Clinical	TPE + IVIG (B)	SystemsAge	Eosinophils %	0.396412	-0.20796
Clinical	TPE (B)	SystemsAge	Eosinophils %	0.144943	-0.20796
Clinical	TPE (M)	SystemsAge	Eosinophils %	0.487738	-0.20796
Clinical	Sham	SystemsAge	Eosinophils %	-0.20796	-0.20796
Clinical	TPE + IVIG (B)	IntrinsicCapcity	Eosinophils %	0.180187	0.0550482
Clinical	TPE (B)	IntrinsicCapcity	Eosinophils %	-0.231908	0.0550482
Clinical	TPE (M)	IntrinsicCapcity	Eosinophils %	-0.351912	0.0550482
Clinical	Sham	IntrinsicCapcity	Eosinophils %	0.0550482	0.0550482
Clinical	TPE + IVIG (B)	PCHorvath1	Basophils %	0.820783	-0.1038
Clinical	TPE (B)	PCHorvath1	Basophils %	-0.333947	-0.1038
Clinical	TPE (M)	PCHorvath1	Basophils %	-0.125524	-0.1038
Clinical	Sham	PCHorvath1	Basophils %	-0.1038	-0.1038
Clinical	TPE + IVIG (B)	PCHorvath2	Basophils %	0.718185	-0.00864999
Clinical	TPE (B)	PCHorvath2	Basophils %	-0.151794	-0.00864999
Clinical	TPE (M)	PCHorvath2	Basophils %	0.125524	-0.00864999
Clinical	Sham	PCHorvath2	Basophils %	-0.00864999	-0.00864999
Clinical	TPE + IVIG (B)	PCHannum	Basophils %	0.205196	0.00864999
Clinical	TPE (B)	PCHannum	Basophils %	-0.333947	0.00864999
Clinical	TPE (M)	PCHannum	Basophils %	0.209207	0.00864999
Clinical	Sham	PCHannum	Basophils %	0.00864999	0.00864999
Clinical	TPE + IVIG (B)	PCPhenoAge	Basophils %	-0.46169	-0.2768
Clinical	TPE (B)	PCPhenoAge	Basophils %	-0.455383	-0.2768
Clinical	TPE (M)	PCPhenoAge	Basophils %	0.418414	-0.2768
Clinical	Sham	PCPhenoAge	Basophils %	-0.2768	-0.2768
Clinical	TPE + IVIG (B)	PCGrimAge	Basophils %	0.359092	-0.371949
Clinical	TPE (B)	PCGrimAge	Basophils %	0.0303588	-0.371949
Clinical	TPE (M)	PCGrimAge	Basophils %	0.43515	-0.371949
Clinical	Sham	PCGrimAge	Basophils %	-0.371949	-0.371949
Clinical	TPE + IVIG (B)	PCDNAmTL	Basophils %	-0.46169	-0.371949
Clinical	TPE (B)	PCDNAmTL	Basophils %	0.27323	-0.371949
Clinical	TPE (M)	PCDNAmTL	Basophils %	0.0753145	-0.371949
Clinical	Sham	PCDNAmTL	Basophils %	-0.371949	-0.371949
Clinical	TPE + IVIG (B)	Horvath	Basophils %	0.102598	0.449799
Clinical	TPE (B)	Horvath	Basophils %	0.333947	0.449799
Clinical	TPE (M)	Horvath	Basophils %	-0.343099	0.449799
Clinical	Sham	Horvath	Basophils %	0.449799	0.449799
Clinical	TPE + IVIG (B)	Hannum	Basophils %	0.205196	-0.449799
Clinical	TPE (B)	Hannum	Basophils %	0.212512	-0.449799
Clinical	TPE (M)	Hannum	Basophils %	0.142261	-0.449799
Clinical	Sham	Hannum	Basophils %	-0.449799	-0.449799
Clinical	TPE + IVIG (B)	PhenoAge	Basophils %	0.102598	0.1557
Clinical	TPE (B)	PhenoAge	Basophils %	0.27323	0.1557
Clinical	TPE (M)	PhenoAge	Basophils %	-0.225943	0.1557
Clinical	Sham	PhenoAge	Basophils %	0.1557	0.1557
Clinical	TPE + IVIG (B)	OMICmAge	Basophils %	-0.307794	-0.0432499
Clinical	TPE (B)	OMICmAge	Basophils %	0.455383	-0.0432499
Clinical	TPE (M)	OMICmAge	Basophils %	0.100419	-0.0432499
Clinical	Sham	OMICmAge	Basophils %	-0.0432499	-0.0432499
Clinical	TPE + IVIG (B)	DNAmFitAge	Basophils %	0.205196	-0.18165
Clinical	TPE (B)	DNAmFitAge	Basophils %	0.151794	-0.18165
Clinical	TPE (M)	DNAmFitAge	Basophils %	-0.502096	-0.18165
Clinical	Sham	DNAmFitAge	Basophils %	-0.18165	-0.18165
Clinical	TPE + IVIG (B)	DNAmGait	Basophils %	0.46169	-0.14705
Clinical	TPE (B)	DNAmGait	Basophils %	0.0303588	-0.14705
Clinical	TPE (M)	DNAmGait	Basophils %	0.384941	-0.14705
Clinical	Sham	DNAmGait	Basophils %	-0.14705	-0.14705
Clinical	TPE + IVIG (B)	DNAmGrip	Basophils %	-0.359092	0.2422
Clinical	TPE (B)	DNAmGrip	Basophils %	0.5161	0.2422
Clinical	TPE (M)	DNAmGrip	Basophils %	0.661094	0.2422
Clinical	Sham	DNAmGrip	Basophils %	0.2422	0.2422
Clinical	TPE + IVIG (B)	DNAmVO2max	Basophils %	-0.564288	0.0691999
Clinical	TPE (B)	DNAmVO2max	Basophils %	0.0303588	0.0691999
Clinical	TPE (M)	DNAmVO2max	Basophils %	0.125524	0.0691999
Clinical	Sham	DNAmVO2max	Basophils %	0.0691999	0.0691999
Clinical	TPE + IVIG (B)	AdaptAge	Basophils %	0.820783	0.449799
Clinical	TPE (B)	AdaptAge	Basophils %	-0.0910765	0.449799
Clinical	TPE (M)	AdaptAge	Basophils %	-0.426782	0.449799
Clinical	Sham	AdaptAge	Basophils %	0.449799	0.449799
Clinical	TPE + IVIG (B)	CausAge	Basophils %	0.666886	-0.2941
Clinical	TPE (B)	CausAge	Basophils %	-0.5161	-0.2941
Clinical	TPE (M)	CausAge	Basophils %	0.0251048	-0.2941
Clinical	Sham	CausAge	Basophils %	-0.2941	-0.2941
Clinical	TPE + IVIG (B)	DamAge	Basophils %	0.205196	-0.389249
Clinical	TPE (B)	DamAge	Basophils %	-0.455383	-0.389249
Clinical	TPE (M)	DamAge	Basophils %	0.543938	-0.389249
Clinical	Sham	DamAge	Basophils %	-0.389249	-0.389249
Clinical	TPE + IVIG (B)	IntrinClock	Basophils %	0.205196	-0.1384
Clinical	TPE (B)	IntrinClock	Basophils %	0.212512	-0.1384
Clinical	TPE (M)	IntrinClock	Basophils %	0	-0.1384
Clinical	Sham	IntrinClock	Basophils %	-0.1384	-0.1384
Clinical	TPE + IVIG (B)	cAge	Basophils %	0.359092	-0.0432499
Clinical	TPE (B)	cAge	Basophils %	-0.151794	-0.0432499
Clinical	TPE (M)	cAge	Basophils %	0.167365	-0.0432499
Clinical	Sham	cAge	Basophils %	-0.0432499	-0.0432499
Clinical	TPE + IVIG (B)	Stochastic Zhang	Basophils %	-0.205196	0.510349
Clinical	TPE (B)	Stochastic Zhang	Basophils %	0.637536	0.510349
Clinical	TPE (M)	Stochastic Zhang	Basophils %	-0.451887	0.510349
Clinical	Sham	Stochastic Zhang	Basophils %	0.510349	0.510349
Clinical	TPE + IVIG (B)	Stochastic Horvath	Basophils %	0.359092	0.2941
Clinical	TPE (B)	Stochastic Horvath	Basophils %	-0.0303588	0.2941
Clinical	TPE (M)	Stochastic Horvath	Basophils %	-0.43515	0.2941
Clinical	Sham	Stochastic Horvath	Basophils %	0.2941	0.2941
Clinical	TPE + IVIG (B)	Stochastic PhenoAge	Basophils %	0.666886	0.622799
Clinical	TPE (B)	Stochastic PhenoAge	Basophils %	-0.5161	0.622799
Clinical	TPE (M)	Stochastic PhenoAge	Basophils %	0.48536	0.622799
Clinical	Sham	Stochastic PhenoAge	Basophils %	0.622799	0.622799
Clinical	TPE + IVIG (B)	Retroclock	Basophils %	-0.359092	-0.35465
Clinical	TPE (B)	Retroclock	Basophils %	-0.880406	-0.35465
Clinical	TPE (M)	Retroclock	Basophils %	-0.00836827	-0.35465
Clinical	Sham	Retroclock	Basophils %	-0.35465	-0.35465
Clinical	TPE + IVIG (B)	Blood	Basophils %	0.307794	-0.0691999
Clinical	TPE (B)	Blood	Basophils %	0.212512	-0.0691999
Clinical	TPE (M)	Blood	Basophils %	0.267785	-0.0691999
Clinical	Sham	Blood	Basophils %	-0.0691999	-0.0691999
Clinical	TPE + IVIG (B)	Brain	Basophils %	-0.307794	-0.2941
Clinical	TPE (B)	Brain	Basophils %	0.0910765	-0.2941
Clinical	TPE (M)	Brain	Basophils %	0.376572	-0.2941
Clinical	Sham	Brain	Basophils %	-0.2941	-0.2941
Clinical	TPE + IVIG (B)	Inflammation	Basophils %	0.359092	-0.2941
Clinical	TPE (B)	Inflammation	Basophils %	-0.27323	-0.2941
Clinical	TPE (M)	Inflammation	Basophils %	0.368204	-0.2941
Clinical	Sham	Inflammation	Basophils %	-0.2941	-0.2941
Clinical	TPE + IVIG (B)	Heart	Basophils %	-0.307794	-0.1038
Clinical	TPE (B)	Heart	Basophils %	-0.0910765	-0.1038
Clinical	TPE (M)	Heart	Basophils %	0.19247	-0.1038
Clinical	Sham	Heart	Basophils %	-0.1038	-0.1038
Clinical	TPE + IVIG (B)	Hormone	Basophils %	-0.564288	0.2941
Clinical	TPE (B)	Hormone	Basophils %	-0.819689	0.2941
Clinical	TPE (M)	Hormone	Basophils %	-0.301258	0.2941
Clinical	Sham	Hormone	Basophils %	0.2941	0.2941
Clinical	TPE + IVIG (B)	Immune	Basophils %	0.102598	-0.1384
Clinical	TPE (B)	Immune	Basophils %	0.0303588	-0.1384
Clinical	TPE (M)	Immune	Basophils %	0.284521	-0.1384
Clinical	Sham	Immune	Basophils %	-0.1384	-0.1384
Clinical	TPE + IVIG (B)	Kidney	Basophils %	-0.205196	-0.467099
Clinical	TPE (B)	Kidney	Basophils %	-0.394665	-0.467099
Clinical	TPE (M)	Kidney	Basophils %	0.29289	-0.467099
Clinical	Sham	Kidney	Basophils %	-0.467099	-0.467099
Clinical	TPE + IVIG (B)	Liver	Basophils %	0.359092	-0.35465
Clinical	TPE (B)	Liver	Basophils %	-0.151794	-0.35465
Clinical	TPE (M)	Liver	Basophils %	0.200839	-0.35465
Clinical	Sham	Liver	Basophils %	-0.35465	-0.35465
Clinical	TPE + IVIG (B)	Metabolic	Basophils %	0.359092	-0.1038
Clinical	TPE (B)	Metabolic	Basophils %	-0.394665	-0.1038
Clinical	TPE (M)	Metabolic	Basophils %	0.359836	-0.1038
Clinical	Sham	Metabolic	Basophils %	-0.1038	-0.1038
Clinical	TPE + IVIG (B)	Lung	Basophils %	0.205196	-0.35465
Clinical	TPE (B)	Lung	Basophils %	-0.5161	-0.35465
Clinical	TPE (M)	Lung	Basophils %	-0.359836	-0.35465
Clinical	Sham	Lung	Basophils %	-0.35465	-0.35465
Clinical	TPE + IVIG (B)	MusculoSkeletal	Basophils %	-0.205196	-0.2941
Clinical	TPE (B)	MusculoSkeletal	Basophils %	0.212512	-0.2941
Clinical	TPE (M)	MusculoSkeletal	Basophils %	-0.092051	-0.2941
Clinical	Sham	MusculoSkeletal	Basophils %	-0.2941	-0.2941
Clinical	TPE + IVIG (B)	SystemsAge	Basophils %	-0.46169	-0.1038
Clinical	TPE (B)	SystemsAge	Basophils %	-0.394665	-0.1038
Clinical	TPE (M)	SystemsAge	Basophils %	0.225943	-0.1038
Clinical	Sham	SystemsAge	Basophils %	-0.1038	-0.1038
Clinical	TPE + IVIG (B)	IntrinsicCapcity	Basophils %	0.102598	-0.0432499
Clinical	TPE (B)	IntrinsicCapcity	Basophils %	-0.151794	-0.0432499
Clinical	TPE (M)	IntrinsicCapcity	Basophils %	-0.29289	-0.0432499
Clinical	Sham	IntrinsicCapcity	Basophils %	-0.0432499	-0.0432499
Clinical	TPE + IVIG (B)	PCHorvath1	WBC	0.5766	0.036586
Clinical	TPE (B)	PCHorvath1	WBC	-0.342356	0.036586
Clinical	TPE (M)	PCHorvath1	WBC	0.790277	0.036586
Clinical	Sham	PCHorvath1	WBC	0.036586	0.036586
Clinical	TPE + IVIG (B)	PCHorvath2	WBC	0.0180187	0.0487814
Clinical	TPE (B)	PCHorvath2	WBC	-0.630656	0.0487814
Clinical	TPE (M)	PCHorvath2	WBC	0.741645	0.0487814
Clinical	Sham	PCHorvath2	WBC	0.0487814	0.0487814
Clinical	TPE + IVIG (B)	PCHannum	WBC	0.234244	0.115856
Clinical	TPE (B)	PCHannum	WBC	-0.414431	0.115856
Clinical	TPE (M)	PCHannum	WBC	-0.0243162	0.115856
Clinical	Sham	PCHannum	WBC	0.115856	0.115856
Clinical	TPE + IVIG (B)	PCPhenoAge	WBC	-0.14415	-0.268298
Clinical	TPE (B)	PCPhenoAge	WBC	-0.180187	-0.268298
Clinical	TPE (M)	PCPhenoAge	WBC	0.12766	-0.268298
Clinical	Sham	PCPhenoAge	WBC	-0.268298	-0.268298
Clinical	TPE + IVIG (B)	PCGrimAge	WBC	-0.0180187	-0.353665
Clinical	TPE (B)	PCGrimAge	WBC	-0.450469	-0.353665
Clinical	TPE (M)	PCGrimAge	WBC	0.133739	-0.353665
Clinical	Sham	PCGrimAge	WBC	-0.353665	-0.353665
Clinical	TPE + IVIG (B)	PCDNAmTL	WBC	0.14415	0.121953
Clinical	TPE (B)	PCDNAmTL	WBC	0.306319	0.121953
Clinical	TPE (M)	PCDNAmTL	WBC	-0.583589	0.121953
Clinical	Sham	PCDNAmTL	WBC	0.121953	0.121953
Clinical	TPE + IVIG (B)	Horvath	WBC	0.666694	0.457326
Clinical	TPE (B)	Horvath	WBC	-0.774806	0.457326
Clinical	TPE (M)	Horvath	WBC	0.510641	0.457326
Clinical	Sham	Horvath	WBC	0.457326	0.457326
Clinical	TPE + IVIG (B)	Hannum	WBC	0.414431	-0.237809
Clinical	TPE (B)	Hannum	WBC	-0.630656	-0.237809
Clinical	TPE (M)	Hannum	WBC	0.352585	-0.237809
Clinical	Sham	Hannum	WBC	-0.237809	-0.237809
Clinical	TPE + IVIG (B)	PhenoAge	WBC	0.0900937	0.170735
Clinical	TPE (B)	PhenoAge	WBC	0.234244	0.170735
Clinical	TPE (M)	PhenoAge	WBC	0.419455	0.170735
Clinical	Sham	PhenoAge	WBC	0.170735	0.170735
Clinical	TPE + IVIG (B)	OMICmAge	WBC	-0.468487	-0.292688
Clinical	TPE (B)	OMICmAge	WBC	-0.162169	-0.292688
Clinical	TPE (M)	OMICmAge	WBC	0.121581	-0.292688
Clinical	Sham	OMICmAge	WBC	-0.292688	-0.292688
Clinical	TPE + IVIG (B)	DNAmFitAge	WBC	-0.234244	0.384153
Clinical	TPE (B)	DNAmFitAge	WBC	-0.828862	0.384153
Clinical	TPE (M)	DNAmFitAge	WBC	0.522799	0.384153
Clinical	Sham	DNAmFitAge	WBC	0.384153	0.384153
Clinical	TPE + IVIG (B)	DNAmGait	WBC	0.270281	0.0487814
Clinical	TPE (B)	DNAmGait	WBC	0.594619	0.0487814
Clinical	TPE (M)	DNAmGait	WBC	-0.340427	0.0487814
Clinical	Sham	DNAmGait	WBC	0.0487814	0.0487814
Clinical	TPE + IVIG (B)	DNAmGrip	WBC	-0.612637	-0.115856
Clinical	TPE (B)	DNAmGrip	WBC	0.198206	-0.115856
Clinical	TPE (M)	DNAmGrip	WBC	0.12766	-0.115856
Clinical	Sham	DNAmGrip	WBC	-0.115856	-0.115856
Clinical	TPE + IVIG (B)	DNAmVO2max	WBC	-0.2883	-0.250005
Clinical	TPE (B)	DNAmVO2max	WBC	0.306319	-0.250005
Clinical	TPE (M)	DNAmVO2max	WBC	0.12766	-0.250005
Clinical	Sham	DNAmVO2max	WBC	-0.250005	-0.250005
Clinical	TPE + IVIG (B)	AdaptAge	WBC	-0.378394	-0.109758
Clinical	TPE (B)	AdaptAge	WBC	0.0540562	-0.109758
Clinical	TPE (M)	AdaptAge	WBC	-0.158055	-0.109758
Clinical	Sham	AdaptAge	WBC	-0.109758	-0.109758
Clinical	TPE + IVIG (B)	CausAge	WBC	0.558581	-0.304884
Clinical	TPE (B)	CausAge	WBC	-0.0900937	-0.304884
Clinical	TPE (M)	CausAge	WBC	0.364743	-0.304884
Clinical	Sham	CausAge	WBC	-0.304884	-0.304884
Clinical	TPE + IVIG (B)	DamAge	WBC	0.342356	-0.500009
Clinical	TPE (B)	DamAge	WBC	-0.180187	-0.500009
Clinical	TPE (M)	DamAge	WBC	-0.370822	-0.500009
Clinical	Sham	DamAge	WBC	-0.500009	-0.500009
Clinical	TPE + IVIG (B)	IntrinClock	WBC	0.738769	-0.256102
Clinical	TPE (B)	IntrinClock	WBC	-0.846881	-0.256102
Clinical	TPE (M)	IntrinClock	WBC	0.413376	-0.256102
Clinical	Sham	IntrinClock	WBC	-0.256102	-0.256102
Clinical	TPE + IVIG (B)	cAge	WBC	0.0180187	-0.140247
Clinical	TPE (B)	cAge	WBC	-0.522544	-0.140247
Clinical	TPE (M)	cAge	WBC	0.25532	-0.140247
Clinical	Sham	cAge	WBC	-0.140247	-0.140247
Clinical	TPE + IVIG (B)	Stochastic Zhang	WBC	0.468487	0.195126
Clinical	TPE (B)	Stochastic Zhang	WBC	-0.216225	0.195126
Clinical	TPE (M)	Stochastic Zhang	WBC	0.589668	0.195126
Clinical	Sham	Stochastic Zhang	WBC	0.195126	0.195126
Clinical	TPE + IVIG (B)	Stochastic Horvath	WBC	0.522544	0.554888
Clinical	TPE (B)	Stochastic Horvath	WBC	-0.702731	0.554888
Clinical	TPE (M)	Stochastic Horvath	WBC	0.164134	0.554888
Clinical	Sham	Stochastic Horvath	WBC	0.554888	0.554888
Clinical	TPE + IVIG (B)	Stochastic PhenoAge	WBC	-0.0540562	0.0975628
Clinical	TPE (B)	Stochastic PhenoAge	WBC	-0.0360375	0.0975628
Clinical	TPE (M)	Stochastic PhenoAge	WBC	0.231004	0.0975628
Clinical	Sham	Stochastic PhenoAge	WBC	0.0975628	0.0975628
Clinical	TPE + IVIG (B)	Retroclock	WBC	-0.0540562	-0.0487814
Clinical	TPE (B)	Retroclock	WBC	0.198206	-0.0487814
Clinical	TPE (M)	Retroclock	WBC	0.632222	-0.0487814
Clinical	Sham	Retroclock	WBC	-0.0487814	-0.0487814
Clinical	TPE + IVIG (B)	Blood	WBC	-0.540562	-0.036586
Clinical	TPE (B)	Blood	WBC	-0.792825	-0.036586
Clinical	TPE (M)	Blood	WBC	-0.212767	-0.036586
Clinical	Sham	Blood	WBC	-0.036586	-0.036586
Clinical	TPE + IVIG (B)	Brain	WBC	-0.594619	-0.152442
Clinical	TPE (B)	Brain	WBC	-0.342356	-0.152442
Clinical	TPE (M)	Brain	WBC	0.145897	-0.152442
Clinical	Sham	Brain	WBC	-0.152442	-0.152442
Clinical	TPE + IVIG (B)	Inflammation	WBC	-0.0180187	-0.237809
Clinical	TPE (B)	Inflammation	WBC	0.0180187	-0.237809
Clinical	TPE (M)	Inflammation	WBC	-0.164134	-0.237809
Clinical	Sham	Inflammation	WBC	-0.237809	-0.237809
Clinical	TPE + IVIG (B)	Heart	WBC	-0.360375	-0.0487814
Clinical	TPE (B)	Heart	WBC	-0.468487	-0.0487814
Clinical	TPE (M)	Heart	WBC	0.310032	-0.0487814
Clinical	Sham	Heart	WBC	-0.0487814	-0.0487814
Clinical	TPE + IVIG (B)	Hormone	WBC	-0.360375	0
Clinical	TPE (B)	Hormone	WBC	0.306319	0
Clinical	TPE (M)	Hormone	WBC	-0.334348	0
Clinical	Sham	Hormone	WBC	0	0
Clinical	TPE + IVIG (B)	Immune	WBC	-0.270281	-0.597572
Clinical	TPE (B)	Immune	WBC	0.180187	-0.597572
Clinical	TPE (M)	Immune	WBC	0.00607906	-0.597572
Clinical	Sham	Immune	WBC	-0.597572	-0.597572
Clinical	TPE + IVIG (B)	Kidney	WBC	-0.0180187	-0.512205
Clinical	TPE (B)	Kidney	WBC	0.0360375	-0.512205
Clinical	TPE (M)	Kidney	WBC	0.0851068	-0.512205
Clinical	Sham	Kidney	WBC	-0.512205	-0.512205
Clinical	TPE + IVIG (B)	Liver	WBC	-0.0900937	-0.225614
Clinical	TPE (B)	Liver	WBC	-0.198206	-0.225614
Clinical	TPE (M)	Liver	WBC	-0.0425534	-0.225614
Clinical	Sham	Liver	WBC	-0.225614	-0.225614
Clinical	TPE + IVIG (B)	Metabolic	WBC	0.0360375	-0.243907
Clinical	TPE (B)	Metabolic	WBC	-0.252262	-0.243907
Clinical	TPE (M)	Metabolic	WBC	-0.0303953	-0.243907
Clinical	Sham	Metabolic	WBC	-0.243907	-0.243907
Clinical	TPE + IVIG (B)	Lung	WBC	0.2883	-0.256102
Clinical	TPE (B)	Lung	WBC	0.0180187	-0.256102
Clinical	TPE (M)	Lung	WBC	0.00607906	-0.256102
Clinical	Sham	Lung	WBC	-0.256102	-0.256102
Clinical	TPE + IVIG (B)	MusculoSkeletal	WBC	-0.0900937	-0.500009
Clinical	TPE (B)	MusculoSkeletal	WBC	0.414431	-0.500009
Clinical	TPE (M)	MusculoSkeletal	WBC	0.200609	-0.500009
Clinical	Sham	MusculoSkeletal	WBC	-0.500009	-0.500009
Clinical	TPE + IVIG (B)	SystemsAge	WBC	-0.14415	-0.0487814
Clinical	TPE (B)	SystemsAge	WBC	-0.252262	-0.0487814
Clinical	TPE (M)	SystemsAge	WBC	0.200609	-0.0487814
Clinical	Sham	SystemsAge	WBC	-0.0487814	-0.0487814
Clinical	TPE + IVIG (B)	IntrinsicCapcity	WBC	0.0900937	-0.573181
Clinical	TPE (B)	IntrinsicCapcity	WBC	-0.0180187	-0.573181
Clinical	TPE (M)	IntrinsicCapcity	WBC	0.285716	-0.573181
Clinical	Sham	IntrinsicCapcity	WBC	-0.573181	-0.573181
Clinical	TPE + IVIG (B)	PCHorvath1	RBC	0.428571	0.115152
Clinical	TPE (B)	PCHorvath1	RBC	0.107143	0.115152
Clinical	TPE (M)	PCHorvath1	RBC	0.0545455	0.115152
Clinical	Sham	PCHorvath1	RBC	0.115152	0.115152
Clinical	TPE + IVIG (B)	PCHorvath2	RBC	0.214286	0.236364
Clinical	TPE (B)	PCHorvath2	RBC	-0.178571	0.236364
Clinical	TPE (M)	PCHorvath2	RBC	-0.0424242	0.236364
Clinical	Sham	PCHorvath2	RBC	0.236364	0.236364
Clinical	TPE + IVIG (B)	PCHannum	RBC	0.25	0.345455
Clinical	TPE (B)	PCHannum	RBC	0	0.345455
Clinical	TPE (M)	PCHannum	RBC	-0.175758	0.345455
Clinical	Sham	PCHannum	RBC	0.345455	0.345455
Clinical	TPE + IVIG (B)	PCPhenoAge	RBC	0.107143	-0.0666667
Clinical	TPE (B)	PCPhenoAge	RBC	0.25	-0.0666667
Clinical	TPE (M)	PCPhenoAge	RBC	-0.00606061	-0.0666667
Clinical	Sham	PCPhenoAge	RBC	-0.0666667	-0.0666667
Clinical	TPE + IVIG (B)	PCGrimAge	RBC	0.607143	-0.248485
Clinical	TPE (B)	PCGrimAge	RBC	0.142857	-0.248485
Clinical	TPE (M)	PCGrimAge	RBC	-0.0545455	-0.248485
Clinical	Sham	PCGrimAge	RBC	-0.248485	-0.248485
Clinical	TPE + IVIG (B)	PCDNAmTL	RBC	-0.392857	-0.333333
Clinical	TPE (B)	PCDNAmTL	RBC	0	-0.333333
Clinical	TPE (M)	PCDNAmTL	RBC	0.212121	-0.333333
Clinical	Sham	PCDNAmTL	RBC	-0.333333	-0.333333
Clinical	TPE + IVIG (B)	Horvath	RBC	-0.0357143	0.151515
Clinical	TPE (B)	Horvath	RBC	-0.25	0.151515
Clinical	TPE (M)	Horvath	RBC	0.163636	0.151515
Clinical	Sham	Horvath	RBC	0.151515	0.151515
Clinical	TPE + IVIG (B)	Hannum	RBC	0.0357143	0.115152
Clinical	TPE (B)	Hannum	RBC	0.0714286	0.115152
Clinical	TPE (M)	Hannum	RBC	0.030303	0.115152
Clinical	Sham	Hannum	RBC	0.115152	0.115152
Clinical	TPE + IVIG (B)	PhenoAge	RBC	0.5	0.672727
Clinical	TPE (B)	PhenoAge	RBC	0.0357143	0.672727
Clinical	TPE (M)	PhenoAge	RBC	0.478788	0.672727
Clinical	Sham	PhenoAge	RBC	0.672727	0.672727
Clinical	TPE + IVIG (B)	OMICmAge	RBC	0.392857	-0.648485
Clinical	TPE (B)	OMICmAge	RBC	0.571429	-0.648485
Clinical	TPE (M)	OMICmAge	RBC	-0.466667	-0.648485
Clinical	Sham	OMICmAge	RBC	-0.648485	-0.648485
Clinical	TPE + IVIG (B)	DNAmFitAge	RBC	0.428571	-0.00606061
Clinical	TPE (B)	DNAmFitAge	RBC	-0.107143	-0.00606061
Clinical	TPE (M)	DNAmFitAge	RBC	-0.030303	-0.00606061
Clinical	Sham	DNAmFitAge	RBC	-0.00606061	-0.00606061
Clinical	TPE + IVIG (B)	DNAmGait	RBC	-0.0714286	-0.212121
Clinical	TPE (B)	DNAmGait	RBC	0.178571	-0.212121
Clinical	TPE (M)	DNAmGait	RBC	-0.284848	-0.212121
Clinical	Sham	DNAmGait	RBC	-0.212121	-0.212121
Clinical	TPE + IVIG (B)	DNAmGrip	RBC	0	0.139394
Clinical	TPE (B)	DNAmGrip	RBC	0	0.139394
Clinical	TPE (M)	DNAmGrip	RBC	-0.369697	0.139394
Clinical	Sham	DNAmGrip	RBC	0.139394	0.139394
Clinical	TPE + IVIG (B)	DNAmVO2max	RBC	-0.214286	-0.163636
Clinical	TPE (B)	DNAmVO2max	RBC	0	-0.163636
Clinical	TPE (M)	DNAmVO2max	RBC	-0.00606061	-0.163636
Clinical	Sham	DNAmVO2max	RBC	-0.163636	-0.163636
Clinical	TPE + IVIG (B)	AdaptAge	RBC	0.785714	0.284848
Clinical	TPE (B)	AdaptAge	RBC	-0.464286	0.284848
Clinical	TPE (M)	AdaptAge	RBC	0.224242	0.284848
Clinical	Sham	AdaptAge	RBC	0.284848	0.284848
Clinical	TPE + IVIG (B)	CausAge	RBC	0.357143	-0.29697
Clinical	TPE (B)	CausAge	RBC	0.142857	-0.29697
Clinical	TPE (M)	CausAge	RBC	-0.478788	-0.29697
Clinical	Sham	CausAge	RBC	-0.29697	-0.29697
Clinical	TPE + IVIG (B)	DamAge	RBC	0.285714	-0.406061
Clinical	TPE (B)	DamAge	RBC	0.25	-0.406061
Clinical	TPE (M)	DamAge	RBC	-0.163636	-0.406061
Clinical	Sham	DamAge	RBC	-0.406061	-0.406061
Clinical	TPE + IVIG (B)	IntrinClock	RBC	0.142857	0.127273
Clinical	TPE (B)	IntrinClock	RBC	-0.535714	0.127273
Clinical	TPE (M)	IntrinClock	RBC	0.139394	0.127273
Clinical	Sham	IntrinClock	RBC	0.127273	0.127273
Clinical	TPE + IVIG (B)	cAge	RBC	0.392857	0.151515
Clinical	TPE (B)	cAge	RBC	-0.107143	0.151515
Clinical	TPE (M)	cAge	RBC	0.0181818	0.151515
Clinical	Sham	cAge	RBC	0.151515	0.151515
Clinical	TPE + IVIG (B)	Stochastic Zhang	RBC	-0.392857	-0.00606061
Clinical	TPE (B)	Stochastic Zhang	RBC	0	-0.00606061
Clinical	TPE (M)	Stochastic Zhang	RBC	-0.00606061	-0.00606061
Clinical	Sham	Stochastic Zhang	RBC	-0.00606061	-0.00606061
Clinical	TPE + IVIG (B)	Stochastic Horvath	RBC	0.571429	0.563636
Clinical	TPE (B)	Stochastic Horvath	RBC	-0.285714	0.563636
Clinical	TPE (M)	Stochastic Horvath	RBC	0.357576	0.563636
Clinical	Sham	Stochastic Horvath	RBC	0.563636	0.563636
Clinical	TPE + IVIG (B)	Stochastic PhenoAge	RBC	0.392857	0.0424242
Clinical	TPE (B)	Stochastic PhenoAge	RBC	-0.357143	0.0424242
Clinical	TPE (M)	Stochastic PhenoAge	RBC	0.0545455	0.0424242
Clinical	Sham	Stochastic PhenoAge	RBC	0.0424242	0.0424242
Clinical	TPE + IVIG (B)	Retroclock	RBC	0.0714286	0.345455
Clinical	TPE (B)	Retroclock	RBC	0.0357143	0.345455
Clinical	TPE (M)	Retroclock	RBC	-0.224242	0.345455
Clinical	Sham	Retroclock	RBC	0.345455	0.345455
Clinical	TPE + IVIG (B)	Blood	RBC	0.428571	0.151515
Clinical	TPE (B)	Blood	RBC	-0.25	0.151515
Clinical	TPE (M)	Blood	RBC	-0.50303	0.151515
Clinical	Sham	Blood	RBC	0.151515	0.151515
Clinical	TPE + IVIG (B)	Brain	RBC	0.357143	-0.0909091
Clinical	TPE (B)	Brain	RBC	-0.214286	-0.0909091
Clinical	TPE (M)	Brain	RBC	-0.345455	-0.0909091
Clinical	Sham	Brain	RBC	-0.0909091	-0.0909091
Clinical	TPE + IVIG (B)	Inflammation	RBC	0.607143	-0.139394
Clinical	TPE (B)	Inflammation	RBC	0.214286	-0.139394
Clinical	TPE (M)	Inflammation	RBC	-0.0545455	-0.139394
Clinical	Sham	Inflammation	RBC	-0.139394	-0.139394
Clinical	TPE + IVIG (B)	Heart	RBC	0.25	-0.2
Clinical	TPE (B)	Heart	RBC	-0.0714286	-0.2
Clinical	TPE (M)	Heart	RBC	0.10303	-0.2
Clinical	Sham	Heart	RBC	-0.2	-0.2
Clinical	TPE + IVIG (B)	Hormone	RBC	-0.0714286	0.224242
Clinical	TPE (B)	Hormone	RBC	0.142857	0.224242
Clinical	TPE (M)	Hormone	RBC	0.175758	0.224242
Clinical	Sham	Hormone	RBC	0.224242	0.224242
Clinical	TPE + IVIG (B)	Immune	RBC	0.464286	-0.345455
Clinical	TPE (B)	Immune	RBC	0.464286	-0.345455
Clinical	TPE (M)	Immune	RBC	-0.321212	-0.345455
Clinical	Sham	Immune	RBC	-0.345455	-0.345455
Clinical	TPE + IVIG (B)	Kidney	RBC	0.214286	-0.442424
Clinical	TPE (B)	Kidney	RBC	0	-0.442424
Clinical	TPE (M)	Kidney	RBC	-0.175758	-0.442424
Clinical	Sham	Kidney	RBC	-0.442424	-0.442424
Clinical	TPE + IVIG (B)	Liver	RBC	0.5	-0.115152
Clinical	TPE (B)	Liver	RBC	0.214286	-0.115152
Clinical	TPE (M)	Liver	RBC	-0.127273	-0.115152
Clinical	Sham	Liver	RBC	-0.115152	-0.115152
Clinical	TPE + IVIG (B)	Metabolic	RBC	0.535714	-0.0666667
Clinical	TPE (B)	Metabolic	RBC	0.214286	-0.0666667
Clinical	TPE (M)	Metabolic	RBC	0.0545455	-0.0666667
Clinical	Sham	Metabolic	RBC	-0.0666667	-0.0666667
Clinical	TPE + IVIG (B)	Lung	RBC	0.357143	-0.406061
Clinical	TPE (B)	Lung	RBC	0.428571	-0.406061
Clinical	TPE (M)	Lung	RBC	0.769697	-0.406061
Clinical	Sham	Lung	RBC	-0.406061	-0.406061
Clinical	TPE + IVIG (B)	MusculoSkeletal	RBC	0.107143	-0.612121
Clinical	TPE (B)	MusculoSkeletal	RBC	0.0357143	-0.612121
Clinical	TPE (M)	MusculoSkeletal	RBC	0.10303	-0.612121
Clinical	Sham	MusculoSkeletal	RBC	-0.612121	-0.612121
Clinical	TPE + IVIG (B)	SystemsAge	RBC	0.107143	-0.2
Clinical	TPE (B)	SystemsAge	RBC	0	-0.2
Clinical	TPE (M)	SystemsAge	RBC	0.00606061	-0.2
Clinical	Sham	SystemsAge	RBC	-0.2	-0.2
Clinical	TPE + IVIG (B)	IntrinsicCapcity	RBC	0.5	-0.551515
Clinical	TPE (B)	IntrinsicCapcity	RBC	0.678571	-0.551515
Clinical	TPE (M)	IntrinsicCapcity	RBC	-0.0545455	-0.551515
Clinical	Sham	IntrinsicCapcity	RBC	-0.551515	-0.551515
Clinical	TPE + IVIG (B)	PCHorvath1	Hgb	0.214286	0.248485
Clinical	TPE (B)	PCHorvath1	Hgb	-0.678571	0.248485
Clinical	TPE (M)	PCHorvath1	Hgb	0.236364	0.248485
Clinical	Sham	PCHorvath1	Hgb	0.248485	0.248485
Clinical	TPE + IVIG (B)	PCHorvath2	Hgb	-0.107143	0.345455
Clinical	TPE (B)	PCHorvath2	Hgb	-0.75	0.345455
Clinical	TPE (M)	PCHorvath2	Hgb	0.151515	0.345455
Clinical	Sham	PCHorvath2	Hgb	0.345455	0.345455
Clinical	TPE + IVIG (B)	PCHannum	Hgb	0.0714286	0.454545
Clinical	TPE (B)	PCHannum	Hgb	-0.678571	0.454545
Clinical	TPE (M)	PCHannum	Hgb	0.127273	0.454545
Clinical	Sham	PCHannum	Hgb	0.454545	0.454545
Clinical	TPE + IVIG (B)	PCPhenoAge	Hgb	-0.107143	0.187879
Clinical	TPE (B)	PCPhenoAge	Hgb	-0.357143	0.187879
Clinical	TPE (M)	PCPhenoAge	Hgb	0.333333	0.187879
Clinical	Sham	PCPhenoAge	Hgb	0.187879	0.187879
Clinical	TPE + IVIG (B)	PCGrimAge	Hgb	0.464286	-0.115152
Clinical	TPE (B)	PCGrimAge	Hgb	-0.25	-0.115152
Clinical	TPE (M)	PCGrimAge	Hgb	0.333333	-0.115152
Clinical	Sham	PCGrimAge	Hgb	-0.115152	-0.115152
Clinical	TPE + IVIG (B)	PCDNAmTL	Hgb	-0.0357143	-0.563636
Clinical	TPE (B)	PCDNAmTL	Hgb	0.571429	-0.563636
Clinical	TPE (M)	PCDNAmTL	Hgb	0.00606061	-0.563636
Clinical	Sham	PCDNAmTL	Hgb	-0.563636	-0.563636
Clinical	TPE + IVIG (B)	Horvath	Hgb	0.0357143	0.321212
Clinical	TPE (B)	Horvath	Hgb	-0.392857	0.321212
Clinical	TPE (M)	Horvath	Hgb	0.309091	0.321212
Clinical	Sham	Horvath	Hgb	0.321212	0.321212
Clinical	TPE + IVIG (B)	Hannum	Hgb	0.0714286	0.236364
Clinical	TPE (B)	Hannum	Hgb	-0.285714	0.236364
Clinical	TPE (M)	Hannum	Hgb	0.175758	0.236364
Clinical	Sham	Hannum	Hgb	0.236364	0.236364
Clinical	TPE + IVIG (B)	PhenoAge	Hgb	0.25	0.648485
Clinical	TPE (B)	PhenoAge	Hgb	0.535714	0.648485
Clinical	TPE (M)	PhenoAge	Hgb	0.830303	0.648485
Clinical	Sham	PhenoAge	Hgb	0.648485	0.648485
Clinical	TPE + IVIG (B)	OMICmAge	Hgb	0.25	-0.684848
Clinical	TPE (B)	OMICmAge	Hgb	0.464286	-0.684848
Clinical	TPE (M)	OMICmAge	Hgb	-0.139394	-0.684848
Clinical	Sham	OMICmAge	Hgb	-0.684848	-0.684848
Clinical	TPE + IVIG (B)	DNAmFitAge	Hgb	0.321429	-0.187879
Clinical	TPE (B)	DNAmFitAge	Hgb	-0.428571	-0.187879
Clinical	TPE (M)	DNAmFitAge	Hgb	0.0424242	-0.187879
Clinical	Sham	DNAmFitAge	Hgb	-0.187879	-0.187879
Clinical	TPE + IVIG (B)	DNAmGait	Hgb	0.178571	-0.321212
Clinical	TPE (B)	DNAmGait	Hgb	0.571429	-0.321212
Clinical	TPE (M)	DNAmGait	Hgb	-0.224242	-0.321212
Clinical	Sham	DNAmGait	Hgb	-0.321212	-0.321212
Clinical	TPE + IVIG (B)	DNAmGrip	Hgb	0	0.454545
Clinical	TPE (B)	DNAmGrip	Hgb	0.5	0.454545
Clinical	TPE (M)	DNAmGrip	Hgb	-0.0181818	0.454545
Clinical	Sham	DNAmGrip	Hgb	0.454545	0.454545
Clinical	TPE + IVIG (B)	DNAmVO2max	Hgb	-0.214286	0.212121
Clinical	TPE (B)	DNAmVO2max	Hgb	0.142857	0.212121
Clinical	TPE (M)	DNAmVO2max	Hgb	0.357576	0.212121
Clinical	Sham	DNAmVO2max	Hgb	0.212121	0.212121
Clinical	TPE + IVIG (B)	AdaptAge	Hgb	0.821429	0.151515
Clinical	TPE (B)	AdaptAge	Hgb	-0.214286	0.151515
Clinical	TPE (M)	AdaptAge	Hgb	-0.115152	0.151515
Clinical	Sham	AdaptAge	Hgb	0.151515	0.151515
Clinical	TPE + IVIG (B)	CausAge	Hgb	0.178571	-0.0424242
Clinical	TPE (B)	CausAge	Hgb	-0.428571	-0.0424242
Clinical	TPE (M)	CausAge	Hgb	-0.272727	-0.0424242
Clinical	Sham	CausAge	Hgb	-0.0424242	-0.0424242
Clinical	TPE + IVIG (B)	DamAge	Hgb	0.142857	-0.29697
Clinical	TPE (B)	DamAge	Hgb	-0.357143	-0.29697
Clinical	TPE (M)	DamAge	Hgb	0.0181818	-0.29697
Clinical	Sham	DamAge	Hgb	-0.29697	-0.29697
Clinical	TPE + IVIG (B)	IntrinClock	Hgb	0.285714	0.309091
Clinical	TPE (B)	IntrinClock	Hgb	-0.714286	0.309091
Clinical	TPE (M)	IntrinClock	Hgb	0.187879	0.309091
Clinical	Sham	IntrinClock	Hgb	0.309091	0.309091
Clinical	TPE + IVIG (B)	cAge	Hgb	0.142857	0.260606
Clinical	TPE (B)	cAge	Hgb	-0.5	0.260606
Clinical	TPE (M)	cAge	Hgb	0.00606061	0.260606
Clinical	Sham	cAge	Hgb	0.260606	0.260606
Clinical	TPE + IVIG (B)	Stochastic Zhang	Hgb	-0.464286	0.309091
Clinical	TPE (B)	Stochastic Zhang	Hgb	0.214286	0.309091
Clinical	TPE (M)	Stochastic Zhang	Hgb	0.10303	0.309091
Clinical	Sham	Stochastic Zhang	Hgb	0.309091	0.309091
Clinical	TPE + IVIG (B)	Stochastic Horvath	Hgb	0.607143	0.563636
Clinical	TPE (B)	Stochastic Horvath	Hgb	-0.571429	0.563636
Clinical	TPE (M)	Stochastic Horvath	Hgb	0.345455	0.563636
Clinical	Sham	Stochastic Horvath	Hgb	0.563636	0.563636
Clinical	TPE + IVIG (B)	Stochastic PhenoAge	Hgb	0.142857	-0.0787879
Clinical	TPE (B)	Stochastic PhenoAge	Hgb	-0.607143	-0.0787879
Clinical	TPE (M)	Stochastic PhenoAge	Hgb	-0.00606061	-0.0787879
Clinical	Sham	Stochastic PhenoAge	Hgb	-0.0787879	-0.0787879
Clinical	TPE + IVIG (B)	Retroclock	Hgb	0.25	0.406061
Clinical	TPE (B)	Retroclock	Hgb	-0.642857	0.406061
Clinical	TPE (M)	Retroclock	Hgb	-0.10303	0.406061
Clinical	Sham	Retroclock	Hgb	0.406061	0.406061
Clinical	TPE + IVIG (B)	Blood	Hgb	0.107143	-0.175758
Clinical	TPE (B)	Blood	Hgb	-0.464286	-0.175758
Clinical	TPE (M)	Blood	Hgb	-0.248485	-0.175758
Clinical	Sham	Blood	Hgb	-0.175758	-0.175758
Clinical	TPE + IVIG (B)	Brain	Hgb	0.178571	-0.0909091
Clinical	TPE (B)	Brain	Hgb	-0.357143	-0.0909091
Clinical	TPE (M)	Brain	Hgb	0.0181818	-0.0909091
Clinical	Sham	Brain	Hgb	-0.0909091	-0.0909091
Clinical	TPE + IVIG (B)	Inflammation	Hgb	0.464286	-0.0545455
Clinical	TPE (B)	Inflammation	Hgb	-0.142857	-0.0545455
Clinical	TPE (M)	Inflammation	Hgb	0.248485	-0.0545455
Clinical	Sham	Inflammation	Hgb	-0.0545455	-0.0545455
Clinical	TPE + IVIG (B)	Heart	Hgb	-0.0357143	-0.406061
Clinical	TPE (B)	Heart	Hgb	-0.5	-0.406061
Clinical	TPE (M)	Heart	Hgb	0.369697	-0.406061
Clinical	Sham	Heart	Hgb	-0.406061	-0.406061
Clinical	TPE + IVIG (B)	Hormone	Hgb	-0.357143	-0.0666667
Clinical	TPE (B)	Hormone	Hgb	-0.428571	-0.0666667
Clinical	TPE (M)	Hormone	Hgb	-0.151515	-0.0666667
Clinical	Sham	Hormone	Hgb	-0.0666667	-0.0666667
Clinical	TPE + IVIG (B)	Immune	Hgb	0.178571	-0.0909091
Clinical	TPE (B)	Immune	Hgb	0.285714	-0.0909091
Clinical	TPE (M)	Immune	Hgb	0.139394	-0.0909091
Clinical	Sham	Immune	Hgb	-0.0909091	-0.0909091
Clinical	TPE + IVIG (B)	Kidney	Hgb	0.107143	-0.418182
Clinical	TPE (B)	Kidney	Hgb	-0.464286	-0.418182
Clinical	TPE (M)	Kidney	Hgb	0.151515	-0.418182
Clinical	Sham	Kidney	Hgb	-0.418182	-0.418182
Clinical	TPE + IVIG (B)	Liver	Hgb	0.25	0.0181818
Clinical	TPE (B)	Liver	Hgb	-0.285714	0.0181818
Clinical	TPE (M)	Liver	Hgb	0.29697	0.0181818
Clinical	Sham	Liver	Hgb	0.0181818	0.0181818
Clinical	TPE + IVIG (B)	Metabolic	Hgb	0.321429	-0.248485
Clinical	TPE (B)	Metabolic	Hgb	-0.357143	-0.248485
Clinical	TPE (M)	Metabolic	Hgb	0.224242	-0.248485
Clinical	Sham	Metabolic	Hgb	-0.248485	-0.248485
Clinical	TPE + IVIG (B)	Lung	Hgb	0.285714	-0.490909
Clinical	TPE (B)	Lung	Hgb	-0.357143	-0.490909
Clinical	TPE (M)	Lung	Hgb	0.539394	-0.490909
Clinical	Sham	Lung	Hgb	-0.490909	-0.490909
Clinical	TPE + IVIG (B)	MusculoSkeletal	Hgb	-0.107143	-0.6
Clinical	TPE (B)	MusculoSkeletal	Hgb	0.392857	-0.6
Clinical	TPE (M)	MusculoSkeletal	Hgb	0.212121	-0.6
Clinical	Sham	MusculoSkeletal	Hgb	-0.6	-0.6
Clinical	TPE + IVIG (B)	SystemsAge	Hgb	-0.107143	-0.406061
Clinical	TPE (B)	SystemsAge	Hgb	-0.535714	-0.406061
Clinical	TPE (M)	SystemsAge	Hgb	0.272727	-0.406061
Clinical	Sham	SystemsAge	Hgb	-0.406061	-0.406061
Clinical	TPE + IVIG (B)	IntrinsicCapcity	Hgb	0.25	-0.563636
Clinical	TPE (B)	IntrinsicCapcity	Hgb	0.178571	-0.563636
Clinical	TPE (M)	IntrinsicCapcity	Hgb	0.29697	-0.563636
Clinical	Sham	IntrinsicCapcity	Hgb	-0.563636	-0.563636
Clinical	TPE + IVIG (B)	PCHorvath1	Hematocrit	0.214286	0.187879
Clinical	TPE (B)	PCHorvath1	Hematocrit	-0.72075	0.187879
Clinical	TPE (M)	PCHorvath1	Hematocrit	0.187879	0.187879
Clinical	Sham	PCHorvath1	Hematocrit	0.187879	0.187879
Clinical	TPE + IVIG (B)	PCHorvath2	Hematocrit	-0.285714	0.272727
Clinical	TPE (B)	PCHorvath2	Hematocrit	-0.72075	0.272727
Clinical	TPE (M)	PCHorvath2	Hematocrit	0.224242	0.272727
Clinical	Sham	PCHorvath2	Hematocrit	0.272727	0.272727
Clinical	TPE + IVIG (B)	PCHannum	Hematocrit	0.142857	0.418182
Clinical	TPE (B)	PCHannum	Hematocrit	-0.702731	0.418182
Clinical	TPE (M)	PCHannum	Hematocrit	0.030303	0.418182
Clinical	Sham	PCHannum	Hematocrit	0.418182	0.418182
Clinical	TPE + IVIG (B)	PCPhenoAge	Hematocrit	-0.0357143	0.248485
Clinical	TPE (B)	PCPhenoAge	Hematocrit	-0.450469	0.248485
Clinical	TPE (M)	PCPhenoAge	Hematocrit	0.29697	0.248485
Clinical	Sham	PCPhenoAge	Hematocrit	0.248485	0.248485
Clinical	TPE + IVIG (B)	PCGrimAge	Hematocrit	0.5	-0.115152
Clinical	TPE (B)	PCGrimAge	Hematocrit	-0.306319	-0.115152
Clinical	TPE (M)	PCGrimAge	Hematocrit	0.321212	-0.115152
Clinical	Sham	PCGrimAge	Hematocrit	-0.115152	-0.115152
Clinical	TPE + IVIG (B)	PCDNAmTL	Hematocrit	0.178571	-0.6
Clinical	TPE (B)	PCDNAmTL	Hematocrit	0.684712	-0.6
Clinical	TPE (M)	PCDNAmTL	Hematocrit	-0.0666667	-0.6
Clinical	Sham	PCDNAmTL	Hematocrit	-0.6	-0.6
Clinical	TPE + IVIG (B)	Horvath	Hematocrit	0.142857	0.430303
Clinical	TPE (B)	Horvath	Hematocrit	-0.324337	0.430303
Clinical	TPE (M)	Horvath	Hematocrit	0.333333	0.430303
Clinical	Sham	Horvath	Hematocrit	0.430303	0.430303
Clinical	TPE + IVIG (B)	Hannum	Hematocrit	0.142857	0.187879
Clinical	TPE (B)	Hannum	Hematocrit	-0.162169	0.187879
Clinical	TPE (M)	Hannum	Hematocrit	0.224242	0.187879
Clinical	Sham	Hannum	Hematocrit	0.187879	0.187879
Clinical	TPE + IVIG (B)	PhenoAge	Hematocrit	0.214286	0.69697
Clinical	TPE (B)	PhenoAge	Hematocrit	0.648675	0.69697
Clinical	TPE (M)	PhenoAge	Hematocrit	0.830303	0.69697
Clinical	Sham	PhenoAge	Hematocrit	0.69697	0.69697
Clinical	TPE + IVIG (B)	OMICmAge	Hematocrit	0.25	-0.636364
Clinical	TPE (B)	OMICmAge	Hematocrit	0.414431	-0.636364
Clinical	TPE (M)	OMICmAge	Hematocrit	-0.2	-0.636364
Clinical	Sham	OMICmAge	Hematocrit	-0.636364	-0.636364
Clinical	TPE + IVIG (B)	DNAmFitAge	Hematocrit	0.321429	-0.0424242
Clinical	TPE (B)	DNAmFitAge	Hematocrit	-0.342356	-0.0424242
Clinical	TPE (M)	DNAmFitAge	Hematocrit	-0.139394	-0.0424242
Clinical	Sham	DNAmFitAge	Hematocrit	-0.0424242	-0.0424242
Clinical	TPE + IVIG (B)	DNAmGait	Hematocrit	0.178571	-0.272727
Clinical	TPE (B)	DNAmGait	Hematocrit	0.504525	-0.272727
Clinical	TPE (M)	DNAmGait	Hematocrit	-0.163636	-0.272727
Clinical	Sham	DNAmGait	Hematocrit	-0.272727	-0.272727
Clinical	TPE + IVIG (B)	DNAmGrip	Hematocrit	-0.214286	0.381818
Clinical	TPE (B)	DNAmGrip	Hematocrit	0.504525	0.381818
Clinical	TPE (M)	DNAmGrip	Hematocrit	0.0424242	0.381818
Clinical	Sham	DNAmGrip	Hematocrit	0.381818	0.381818
Clinical	TPE + IVIG (B)	DNAmVO2max	Hematocrit	-0.321429	0.248485
Clinical	TPE (B)	DNAmVO2max	Hematocrit	0.14415	0.248485
Clinical	TPE (M)	DNAmVO2max	Hematocrit	0.284848	0.248485
Clinical	Sham	DNAmVO2max	Hematocrit	0.248485	0.248485
Clinical	TPE + IVIG (B)	AdaptAge	Hematocrit	0.607143	0.00606061
Clinical	TPE (B)	AdaptAge	Hematocrit	-0.252262	0.00606061
Clinical	TPE (M)	AdaptAge	Hematocrit	-0.115152	0.00606061
Clinical	Sham	AdaptAge	Hematocrit	0.00606061	0.00606061
Clinical	TPE + IVIG (B)	CausAge	Hematocrit	0.25	0.0424242
Clinical	TPE (B)	CausAge	Hematocrit	-0.450469	0.0424242
Clinical	TPE (M)	CausAge	Hematocrit	-0.272727	0.0424242
Clinical	Sham	CausAge	Hematocrit	0.0424242	0.0424242
Clinical	TPE + IVIG (B)	DamAge	Hematocrit	0.285714	-0.248485
Clinical	TPE (B)	DamAge	Hematocrit	-0.450469	-0.248485
Clinical	TPE (M)	DamAge	Hematocrit	-0.163636	-0.248485
Clinical	Sham	DamAge	Hematocrit	-0.248485	-0.248485
Clinical	TPE + IVIG (B)	IntrinClock	Hematocrit	0.571429	0.345455
Clinical	TPE (B)	IntrinClock	Hematocrit	-0.5766	0.345455
Clinical	TPE (M)	IntrinClock	Hematocrit	0.115152	0.345455
Clinical	Sham	IntrinClock	Hematocrit	0.345455	0.345455
Clinical	TPE + IVIG (B)	cAge	Hematocrit	0.0714286	0.187879
Clinical	TPE (B)	cAge	Hematocrit	-0.414431	0.187879
Clinical	TPE (M)	cAge	Hematocrit	-0.115152	0.187879
Clinical	Sham	cAge	Hematocrit	0.187879	0.187879
Clinical	TPE + IVIG (B)	Stochastic Zhang	Hematocrit	-0.428571	0.381818
Clinical	TPE (B)	Stochastic Zhang	Hematocrit	0.306319	0.381818
Clinical	TPE (M)	Stochastic Zhang	Hematocrit	0.0545455	0.381818
Clinical	Sham	Stochastic Zhang	Hematocrit	0.381818	0.381818
Clinical	TPE + IVIG (B)	Stochastic Horvath	Hematocrit	0.714286	0.6
Clinical	TPE (B)	Stochastic Horvath	Hematocrit	-0.414431	0.6
Clinical	TPE (M)	Stochastic Horvath	Hematocrit	0.248485	0.6
Clinical	Sham	Stochastic Horvath	Hematocrit	0.6	0.6
Clinical	TPE + IVIG (B)	Stochastic PhenoAge	Hematocrit	-0.0357143	-0.236364
Clinical	TPE (B)	Stochastic PhenoAge	Hematocrit	-0.630656	-0.236364
Clinical	TPE (M)	Stochastic PhenoAge	Hematocrit	-0.115152	-0.236364
Clinical	Sham	Stochastic PhenoAge	Hematocrit	-0.236364	-0.236364
Clinical	TPE + IVIG (B)	Retroclock	Hematocrit	0.5	0.393939
Clinical	TPE (B)	Retroclock	Hematocrit	-0.792825	0.393939
Clinical	TPE (M)	Retroclock	Hematocrit	-0.187879	0.393939
Clinical	Sham	Retroclock	Hematocrit	0.393939	0.393939
Clinical	TPE + IVIG (B)	Blood	Hematocrit	-0.142857	-0.284848
Clinical	TPE (B)	Blood	Hematocrit	-0.414431	-0.284848
Clinical	TPE (M)	Blood	Hematocrit	-0.345455	-0.284848
Clinical	Sham	Blood	Hematocrit	-0.284848	-0.284848
Clinical	TPE + IVIG (B)	Brain	Hematocrit	0.107143	-0.151515
Clinical	TPE (B)	Brain	Hematocrit	-0.396412	-0.151515
Clinical	TPE (M)	Brain	Hematocrit	-0.00606061	-0.151515
Clinical	Sham	Brain	Hematocrit	-0.151515	-0.151515
Clinical	TPE + IVIG (B)	Inflammation	Hematocrit	0.5	-0.139394
Clinical	TPE (B)	Inflammation	Hematocrit	-0.306319	-0.139394
Clinical	TPE (M)	Inflammation	Hematocrit	0.2	-0.139394
Clinical	Sham	Inflammation	Hematocrit	-0.139394	-0.139394
Clinical	TPE + IVIG (B)	Heart	Hematocrit	-0.107143	-0.539394
Clinical	TPE (B)	Heart	Hematocrit	-0.594619	-0.539394
Clinical	TPE (M)	Heart	Hematocrit	0.309091	-0.539394
Clinical	Sham	Heart	Hematocrit	-0.539394	-0.539394
Clinical	TPE + IVIG (B)	Hormone	Hematocrit	-0.392857	-0.0909091
Clinical	TPE (B)	Hormone	Hematocrit	-0.5766	-0.0909091
Clinical	TPE (M)	Hormone	Hematocrit	-0.248485	-0.0909091
Clinical	Sham	Hormone	Hematocrit	-0.0909091	-0.0909091
Clinical	TPE + IVIG (B)	Immune	Hematocrit	0.0714286	-0.0666667
Clinical	TPE (B)	Immune	Hematocrit	0.162169	-0.0666667
Clinical	TPE (M)	Immune	Hematocrit	0.127273	-0.0666667
Clinical	Sham	Immune	Hematocrit	-0.0666667	-0.0666667
Clinical	TPE + IVIG (B)	Kidney	Hematocrit	0.25	-0.418182
Clinical	TPE (B)	Kidney	Hematocrit	-0.630656	-0.418182
Clinical	TPE (M)	Kidney	Hematocrit	0.0909091	-0.418182
Clinical	Sham	Kidney	Hematocrit	-0.418182	-0.418182
Clinical	TPE + IVIG (B)	Liver	Hematocrit	0.178571	0.115152
Clinical	TPE (B)	Liver	Hematocrit	-0.468487	0.115152
Clinical	TPE (M)	Liver	Hematocrit	0.260606	0.115152
Clinical	Sham	Liver	Hematocrit	0.115152	0.115152
Clinical	TPE + IVIG (B)	Metabolic	Hematocrit	0.321429	-0.406061
Clinical	TPE (B)	Metabolic	Hematocrit	-0.486506	-0.406061
Clinical	TPE (M)	Metabolic	Hematocrit	0.2	-0.406061
[truncated: 121,013 more rows]
