# Supplementary material for: Multi‐Omics Analysis Reveals Biomarkers That Contribute to Biological Age Rejuvenation in Response to Single‐Blinded Randomized Placebo‐Controlled Therapeutic Plasma Exchange
Source: Aging Cell. 2025 May 27;24(8):e70103. doi: 10.1111/acel.70103 (PMC12341816; doi:10.1111/acel.70103)
Supplement: Supplementary file 5 — Table S5. Predictive baseline clinical, iAge, proteomic, metabolomic, lipidomic, glycomic, and cytomic measurements of response to treatment. [file ACEL-24-e70103-s006.xlsx]

## Sheet: Sheet1
biomarker	coefficient	group
(Intercept)	10.9936	TPE + IVIG (B)
Monocytes %	-0.0624205	TPE + IVIG (B)
Absolute Eosinophil	-0.00182831	TPE + IVIG (B)
Platelets	0.000278695	TPE + IVIG (B)
Sodium	-0.105634	TPE + IVIG (B)
Potassium	-0.166688	TPE + IVIG (B)
Glucose	0.0113702	TPE + IVIG (B)
Alkaline Phosphatase	-0.000658594	TPE + IVIG (B)
Globulin	1.03598	TPE + IVIG (B)
Ferritin	-0.00937611	TPE + IVIG (B)
Carbon Dioxide	0.0176789	TPE + IVIG (B)
HDL	0.0341761	TPE + IVIG (B)
(Intercept)	-11.3747	TPE (B)
Absolute Lymphocytes	0.000667624	TPE (B)
Hgb	0.286871	TPE (B)
Hematocrit	0.0243928	TPE (B)
MCV	0.000242716	TPE (B)
BUN	-0.0359715	TPE (B)
Chloride	0.0127104	TPE (B)
Calcium	0.111448	TPE (B)
Protein	0.411361	TPE (B)
Bilirubin	0.149698	TPE (B)
Globulin	0.736164	TPE (B)
Albumin/Globulin	-0.137338	TPE (B)
(Intercept)	19.0442	TPE (M)
Absolute Basophil	-0.00103188	TPE (M)
Creatinine	1.41438	TPE (M)
Sodium	-0.056361	TPE (M)
Calcium	-0.849285	TPE (M)
Albumin	-0.534006	TPE (M)
Bilirubin	-0.38111	TPE (M)
Glucose	-0.00150456	TPE (M)
Alkaline Phosphatase	-0.00319956	TPE (M)
ALT	-0.00553228	TPE (M)
HSCRP	0.00156598	TPE (M)
BUN/Creatinine	-0.0184789	TPE (M)
Chol/HDL	-0.103974	TPE (M)
